# Supplementary material for: The millipede family Polydesmidae in Taiwan, with descriptions of five new species (Polydesmida, Diplopoda)
Source: Zookeys. 2011 Apr 29;(93):9–42. doi: 10.3897/zookeys.93.1167 (PMC3095181; doi:10.3897/zookeys.93.1167)
Supplement: XML Treatment for Nipponesmus shirinensis [file zookeys.93.1167-treatment1.xml]

<!DOCTYPE tp:taxon-treatment
  PUBLIC "-//TaxonX//DTD Taxonomic Treatment Publishing DTD v0 20100105//EN" "tax-treatment-NSO.dtd">
<tp:taxon-treatment xmlns:tp="http://www.plazi.org/taxpub"><tp:treatment-meta><mixed-citation publication-type="journal"><person-group><name><surname>Golovatch</surname><given-names>Sergei I.</given-names></name><name><surname>Mikhaljova</surname><given-names>Elena V.</given-names></name><name><surname>Chang</surname><given-names>Hsueh-Wen</given-names></name></person-group><article-title>
                The millipede family Polydesmidae in Taiwan, with descriptions of five new species (Polydesmida, Diplopoda)
                </article-title><source>Zookeys</source><day>29</day><month>4</month><year>2011</year><volume>2011</volume><issue>93</issue><fpage>9</fpage><lpage>42</lpage><pub-id pub-id-type="doi">10.3897/zookeys.93.1167</pub-id></mixed-citation></tp:treatment-meta><tp:nomenclature><tp:taxon-name>
                        <tp:taxon-name-part taxon-name-part-type="genus">Nipponesmus</tp:taxon-name-part>
                        <tp:taxon-name-part taxon-name-part-type="species">shirinensis</tp:taxon-name-part>
                    		<object-id xmlns:xlink="http://www.w3.org/1999/xlink" xlink:type="simple">http://species-id.net/wiki/Nipponesmus_shirinensis</object-id>
                    </tp:taxon-name><tp:taxon-authority>Chamberlin &amp; Wang, 1953</tp:taxon-authority><xref ref-type="fig" rid="F1">Figs 1</xref><xref ref-type="fig" rid="F2"/><xref ref-type="fig" rid="F3">13</xref><tp:nomenclature-citation-list><tp:nomenclature-citation><tp:taxon-name>Nipponesmus shirinensis</tp:taxon-name><comment> Chamberlin &amp; Wang, 1953: 4 (D).</comment></tp:nomenclature-citation><tp:nomenclature-citation><tp:taxon-name>Nipponesmus shirinensis</tp:taxon-name><comment> – <xref ref-type="bibr" rid="B6">Golovatch 1991</xref>: 157 (N); <xref ref-type="bibr" rid="B10">Korsós 2004</xref>: 26 (R)</comment></tp:nomenclature-citation></tp:nomenclature-citation-list></tp:nomenclature><tp:treatment-sec sec-type="Material examined"><title>Material examined:</title><p>2 juv. (NSYSU), Taiwan, Taipei City, Wenshan Distr., Chih-Nan Temple, 03.2002, leg. C.C. Chen et al.; 2 ♂, 2 ♀ (NMNS-6555-001), 1 ♂ (MNHN JC 331), Nantou County, Re-nai Township, Mei-Feng, 22.10.2001; 1 ♂ (ZMUC), 1 ♂ (NMNS-6555-002), same locality, 15.10.2001; 1 ♂ (TFRI), same locality, 19.02.2002; 1 ♂ (NMNS-6555-003), same locality, 15.10.2001; 1 ♂ (ZMUM), Nantou County, Huisun timber land, 20.09.1997; 1 ♂ (NMNS-6555-004), same locality, 10.1997; all leg. S.H. Wu; 3 ♂, 5 ♀ (TFRI), Nantou County, Lugu Township, Sitou, 15.11.2005, leg. J.D. Lee; 8 juv. (NSYSU), same locality, 6.07.2010, leg. H.W. Chang; 1 ♂, 1 ♀ (TFRI), Taitung County, Taimali Township, I-Ma forest road, 06.12.2004, leg. S.Y. Wu; 4 ♂, 1 ♀, 5 juv. (NSYSU), Chiayi County, Alishan Township, Nansi Forest road, ca 2,000 m a.s.l., 29.10.2010, leg. H.W. Chang; 1 ♂ (ZMUM), Hsinchu County, Wufeng Township, Sakaru (Shilu) trail, 30.09.2005; 1 ♂ (NMNS-6555-005), same locality, 22.09.2005, all leg. H.D. Zhu; 1 ♂ (NSYSU), Kaohsiung County, Liouguei, Shanping Workstation, 04.2004, leg. M.J. Hung; 1 ♂ (NMNS-6555-006), Kaohsiung County, Taoyuan Township, Tengjhih, 1,550 m a.s.l., 17.11.2010, leg. S. Golovatch; 2 ♀ (NMNS-6555-007), Kaohsiung County, Taoyuan Township, Chungchihkuan, 15.03.2005, leg. Y.C. Chang; 1 juv. (NSYSU), same locality, <italic><tp:taxon-name>Taiwania cryptomeroides</tp:taxon-name></italic> plantation, 15.10.2005, leg. M.H. Hsu; 1 ♂, 1 ♀ (IBSS), Pingtung County, Chunri Township, Mt Dahan, 1,200 m a.s.l., 15.12.2009; 2 ♀ (NMNS-6555-008), same locality, ca 1,850 m a.s.l., 15.12.2009, all leg. M.H. Hsu.</p></tp:treatment-sec><tp:treatment-sec sec-type="Diagnosis"><title>Diagnosis:</title><p>Differs from the other <tp:taxon-name>Polydesmidae</tp:taxon-name> in Taiwan by the larger body and often a dark coloration, from the only sympatric congener <italic><tp:taxon-name>Nipponesmus minor</tp:taxon-name></italic> sp. n. also in the collum being broader than the head and in the gonopod showing a strongly elongate, slender and falcate telopodite (see also Key below).</p></tp:treatment-sec><tp:treatment-sec sec-type="Redescription"><title>Redescription:</title><p>Length of both sexes ca 18–25 mm, usually about 20–23 mm; width of pro- and metazona varying between specimens from 1.5–2.2 to 2.9–4.8 mm, respectively, usually 1.8–2.0 and 3.0–4.3 mm, respectively. Usually ♂♂ somewhat smaller than ♀♀. Coloration in alcohol from uniformly pallid (faded?) to dark chocolate-brown; in the latter case, sides, venter and legs (light) grey-brown to dark brown (<xref ref-type="fig" rid="F1">Figs 1</xref>–<xref ref-type="fig" rid="F2">6</xref>). Body with 20 segments. Tegument mainly dull, at most slightly shining, texture very delicately alveolate. Frons and labrum densely pilose, vertex bare; epicranial suture distinct but thin; a paramedian pair of evident, oblique ridges above antennal sockets; isthmus between antennae considerably broader than diameter of <!--PageBreak--><!--PageBreak--><!--PageBreak-->antennal socket (<xref ref-type="fig" rid="F1">Fig. 5</xref>). Antennae rather long and only slightly clavate (<xref ref-type="fig" rid="F1">Fig. 5</xref>), either slightly overreaching segment 3 dorsally (♂) or slightly shorter (♀); antennomere 3 longest (<xref ref-type="fig" rid="F1">Figs 3–5</xref>); antennomeres 5 and 6 each with a small, compact, distodorsal group of bacilliform sensilla; antennomere 7 with a minute dorsoparabasal cone and a distodorsal group of microscopic sensilla.</p><p>In width, head &lt; collum &lt; segment 2 &lt; 3 &lt; 4 &lt; 5=15(16), thereafter body gradually tapering towards telson. Paraterga strongly developed, starting from collum, subhorizontal, set high but always lying slightly below a faintly convex dorsum, drawn clearly forward only on metatergum 2 (<xref ref-type="fig" rid="F1">Fig 3</xref>). Starting from segment 8 or 9 (♂) or 16 (♀), paraterga extending increasingly beyond rear tergal contour, caudal corners invariably evidently rounded, only on paraterga 17–19 subspiniform, usually slightly more narrowly rounded in ♂ compared to ♀ (<xref ref-type="fig" rid="F1">Figs 3</xref>, <xref ref-type="fig" rid="F2">6–9</xref>). Paraterga more (♀) or less (♂) evidently rounded laterally (<xref ref-type="fig" rid="F1">Figs 3</xref>, <xref ref-type="fig" rid="F2">6–9</xref>); starting from segment 2, all poreless segments with three, all pore-bearing ones with four, minute, sometimes even obliterate incisions at lateral margin. Front edges of metaterga slightly bordered and upturned, straight, usually forming a distinct shoulder. Pore formula normal, ozopores evident, dorsal, located in front of posteriormost marginal indentation. Metatergal sculpture typical, well-developed, with three transverse rows of setiferous, polygonal bosses (<xref ref-type="fig" rid="F1">Figs 3</xref>, <xref ref-type="fig" rid="F2">6–9</xref>). Tergal setae very short, mostly obliterate, partly retained only on collum and/or <!--PageBreak-->metatergum 19. Stricture between pro- and metazona wide, shallow and smooth (<xref ref-type="fig" rid="F1">Figs 3, 4</xref>, <xref ref-type="fig" rid="F2">6–9</xref>). Limbus very thin, microdenticulate. Pleurosternal carinae absent (<xref ref-type="fig" rid="F1">Fig. 4</xref>). Epiproct rather short, conical, preapical papillae very evident (<xref ref-type="fig" rid="F2">Figs 7, 9</xref>). Hypoproct semi-circular; caudal, paramedian, setiferous papillae small and well-separated.</p><p>Sterna without modifications, very densely (♂) (<xref ref-type="fig" rid="F1">Fig. 5</xref>) or poorly (♀) setose, ♀ ones often shining. Epigynal ridge very low. Legs rather long and slender (<xref ref-type="fig" rid="F1">Figs 5</xref>, <xref ref-type="fig" rid="F3">10</xref>), ca 1.5–1.6 (♂) or 1.1–1.2 (♀) times as long as midbody height; ♂ legs evidently enlarged, prefemora only slightly swollen dorsally and, like femora and, partly, postfemora, ventrally beset with shorter bifid setae turning into short sphaerotrichomes on postfemora, tibiae and tarsi (<xref ref-type="fig" rid="F3">Fig. 10</xref>).</p><p>Gonopods (<xref ref-type="fig" rid="F1">Figs 4, 5</xref>, <xref ref-type="fig" rid="F3">11–13</xref>) with large, subquadrate, medially fused coxae carrying a few long setae ventrally. Telopodite elongated, slender, falcate, prefemoral (densely setose) portion almost half as long as entire telopodite; seminal groove running mesally over most of its extent, only distally moving frontally to recurve first laterad and then a little basad at base of both a somewhat shorter, more complex endomere (<bold>en</bold>) and a longer, simpler exomere (<bold>ex</bold>); <bold>en</bold> beset with long, bacilliform setae distally and supplied with an evident spine (<bold>s</bold>) mesally, as well as a prominent pulvillus near base, this pulvillus being likewise beset with bacilliform setae and marking the end of seminal groove devoid of any accessory seminal chamber; <bold>ex</bold> strongly unciform apically, with an additional lateral tooth distally to subapically.</p><fig id="F1" position="float" orientation="portrait"><label>Figures 1–5.</label><caption><p><italic><tp:taxon-name>Nipponesmus shirinensis</tp:taxon-name></italic> Chamberlin &amp; Wang, 1953, ♀ (<bold>1</bold>) and ♂ (<bold>2</bold>) from Mei-Feng, ♂ (<bold>3–5</bold>) from Tengjhih. <bold>1, 2</bold> habitus, lateral view <bold>3–5</bold> anterior portion of body, dorsal, lateral and ventral views, respectively. Photographed not to scale.</p></caption><graphic xmlns:xlink="http://www.w3.org/1999/xlink" xlink:href="ZooKeys-093-009-g001.jpg" position="float" orientation="portrait" xlink:type="simple"/></fig><fig id="F2" position="float" orientation="portrait"><label>Figures 6–9.</label><caption><p><italic><tp:taxon-name>Nipponesmus shirinensis</tp:taxon-name></italic> Chamberlin &amp; Wang, 1953, ♂ (<bold>6, 7</bold>) from Tengjhih and ♀ (<bold>8, 9</bold>) from Mei-Feng. <bold>6</bold> middle portion of body, dorsal view <bold>7, 9</bold> posterior portion of body, dorsal view <bold>8</bold> anterior portion of body, dorsal view. Photographed not to scale.</p></caption><graphic xmlns:xlink="http://www.w3.org/1999/xlink" xlink:href="ZooKeys-093-009-g002.jpg" position="float" orientation="portrait" xlink:type="simple"/></fig><fig id="F3" position="float" orientation="portrait"><label>Figures 10–13.</label><caption><p><italic><tp:taxon-name>Nipponesmus shirinensis</tp:taxon-name></italic> Chamberlin &amp; Wang, 1953, ♂ from Sitou. <bold>10</bold> leg 9 <bold>11, 12</bold> right gonopod, lateral and mesal views, respectively <bold>13</bold> distal part of gonopod telopodite, enlarged, mesal view. Scale bar: 0.5 mm (<bold>10–12</bold>) and 0.25 mm (<bold>13</bold>). See text for explanation of labels.</p></caption><graphic xmlns:xlink="http://www.w3.org/1999/xlink" xlink:href="ZooKeys-093-009-g003.jpg" position="float" orientation="portrait" xlink:type="simple"/></fig><p><bold>Remarks.</bold> This species is the largest, as well as one of the most conspicuous and common among the polydesmids in Taiwan. It inhabits a wide range of habitats, mainly montane woodlands above 1,200 m a.s.l. (<xref ref-type="fig" rid="F6">Map 1</xref>).</p></tp:treatment-sec><tp:treatment-sec><!--Section generated to contain objects referenced in tp:taxon-treatment.--><fig id="F6" position="float" orientation="portrait"><label>Map 1.</label><caption><p>Distribution of <italic><tp:taxon-name>Nipponesmus</tp:taxon-name></italic> species in Taiwan. Borderlines show borders between the counties. <italic><tp:taxon-name>Nipponesmus minor</tp:taxon-name></italic> sp. n.: filled red triangles; <italic><tp:taxon-name>Nipponesmus shirinensis</tp:taxon-name></italic>: filled black circles.</p></caption><graphic xmlns:xlink="http://www.w3.org/1999/xlink" xlink:href="ZooKeys-093-009-g006.jpg" position="float" orientation="portrait" xlink:type="simple"/></fig></tp:treatment-sec><ref-list><ref id="B6"><mixed-citation xmlns:xlink="http://www.w3.org/1999/xlink" xlink:type="simple"><person-group><name name-style="western"><surname>Golovatch</surname><given-names>SI</given-names></name></person-group> (<year>1991</year>)<article-title> The millipede family Polydesmidae in Southeast Asia, with notes on phylogeny.</article-title><source>Steenstrupia</source><volume>17</volume> (<issue>4</issue>):<fpage>141</fpage>-<lpage>159</lpage>.<!--PageBreak--></mixed-citation></ref><ref id="B10"><mixed-citation xmlns:xlink="http://www.w3.org/1999/xlink" xlink:type="simple"><person-group><name name-style="western"><surname>Korsós</surname><given-names>Z</given-names></name></person-group> (<year>2004</year>)<article-title> Checklist and bibliography of millipedes (Diplopoda) of Taiwan.</article-title><source>Collection and Research</source><volume>17</volume>:<fpage>11</fpage>-<lpage>32</lpage>.</mixed-citation></ref></ref-list></tp:taxon-treatment>
