# Supplementary material for: The millipede family Polydesmidae in Taiwan, with descriptions of five new species (Polydesmida, Diplopoda)
Source: Zookeys. 2011 Apr 29;(93):9–42. doi: 10.3897/zookeys.93.1167 (PMC3095181; doi:10.3897/zookeys.93.1167)
Supplement: XML Treatment for Nipponesmus minor [file zookeys.93.1167-treatment2.xml]

<!DOCTYPE tp:taxon-treatment
  PUBLIC "-//TaxonX//DTD Taxonomic Treatment Publishing DTD v0 20100105//EN" "tax-treatment-NSO.dtd">
<tp:taxon-treatment xmlns:tp="http://www.plazi.org/taxpub"><tp:treatment-meta><mixed-citation publication-type="journal"><person-group><name><surname>Golovatch</surname><given-names>Sergei I.</given-names></name><name><surname>Mikhaljova</surname><given-names>Elena V.</given-names></name><name><surname>Chang</surname><given-names>Hsueh-Wen</given-names></name></person-group><article-title>
                The millipede family Polydesmidae in Taiwan, with descriptions of five new species (Polydesmida, Diplopoda)
                </article-title><source>Zookeys</source><day>29</day><month>4</month><year>2011</year><volume>2011</volume><issue>93</issue><fpage>9</fpage><lpage>42</lpage><pub-id pub-id-type="doi">10.3897/zookeys.93.1167</pub-id></mixed-citation></tp:treatment-meta><tp:nomenclature><tp:taxon-name>
                        <tp:taxon-name-part taxon-name-part-type="genus">Nipponesmus</tp:taxon-name-part>
                        <tp:taxon-name-part taxon-name-part-type="species">minor</tp:taxon-name-part>
                    		<object-id xmlns:xlink="http://www.w3.org/1999/xlink" xlink:type="simple">urn:lsid:zoobank.org:act:225E19E9-CF6B-46A1-A16F-7EFAD3A91A58</object-id>
												<object-id xmlns:xlink="http://www.w3.org/1999/xlink" xlink:type="simple">http://species-id.net/wiki/Nipponesmus_minor</object-id>
                    </tp:taxon-name><tp:taxon-status xmlns:xlink="http://www.w3.org/1999/xlink" xlink:type="simple">sp. n.</tp:taxon-status><xref ref-type="fig" rid="F4">Figs 14</xref><xref ref-type="fig" rid="F5">23</xref></tp:nomenclature><tp:treatment-sec sec-type="Type material"><title>Type material:</title><p>Holotype ♂ (TFRI), Taiwan, Ilan County, Tatong Township, near Lakes Jialuohu, ca 2,250 m, 27.04.2003, leg. Y.M. Chen. Paratypes: 3 ♂, 1 ♀ (TFRI), same locality, 14.03.2003; 12 ♂, 8 ♀, 1 fragm. (TFRI), same locality, 28.04.2003; 1 ♂ (TFRI), same locality, 27.04.2003; 2 ♂ (ZMUM), 1 ♂ (IBSS), 2 ♂ (NSYSU), same locality, 25.12.2002; 1 ♂ (ZMUC), 1 ♂, 1 ♀ (TFRI), same locality, 7.11.2001; 1 ♂, 1 ♂ fragm. (TFRI), same locality, 4.06.2003, all leg. Y.M. Chen; 1 ♂ (ZMUM), same locality, 24.10.2002, leg. J.T. Chao; 1 ♂ (TFRI), Taichung County, Shengguang, 24.09.2002; 1 ♂ (TFRI), same locality, 24.01.2003; 1 ♀ (TFRI), same locality, 26.03.2003; 1 ♂ (MNHN JC 332), same locality, 24.01.2003; 1 ♂ (TFRI), same locality, 24.09.2002, all leg. W.C. Yeh; 1 ♂ (NMNS-6556-001), Nantou County, Ren-ai Township, Mei-Feng, 19.02.2002; 1 ♂ (NMNS-6556-002), same locality, 11.07.2002; 4 ♂ (NMNS-6556-003), same locality, 15.04.2002, all leg. S.H. Wu.</p></tp:treatment-sec><tp:treatment-sec sec-type="Name"><title>Name:</title><p>To emphasize the smaller body size and the shorter gonopod telopodite.</p></tp:treatment-sec><tp:treatment-sec sec-type="Diagnosis"><title>Diagnosis:</title><p>Differs from <italic><tp:taxon-name>Nipponesmus shirinensis</tp:taxon-name></italic>, the only other congener known from Taiwan, in the smaller size, as well as in the collum being narrower than the head and in the gonopod telopodite being stouter and shorter (see also Key below).</p></tp:treatment-sec><tp:treatment-sec sec-type="Description"><title>Description:</title><p>Length of both sexes ca 12–16 mm; width of pro- and metazona varying between specimens from 0.8–1.3 to 1.5–2.0 mm, respectively. Holotype ca 12 mm long, and 0.8 and 1.5 mm wide on pro- and metazona, respectively. Usually ♂♂<!--PageBreak--><!--PageBreak--> somewhat smaller than ♀♀. Coloration in alcohol from uniformly pallid (faded?) to yellowish to reddish-brown; in the latter case, sides, venter and legs light grey-brown (<xref ref-type="fig" rid="F4">Figs 14–19</xref>).</p><p>All characters as in <italic><tp:taxon-name>Nipponesmus shirinensis</tp:taxon-name></italic>, except as follows.</p><p>Antennae a little shorter, usually reaching midway of segment 3. In width, collum &lt; head &lt; segment 2 &lt; 3 &lt; 4 &lt; 5=15(16), thereafter body gradually tapering towards telson. Starting from segment 16 (♂, ♀), paraterga extending increasingly beyond rear tergal contour, caudal corners invariably evidently rounded, but even on paraterga 17–19 not spiniform (<xref ref-type="fig" rid="F4">Figs 15, 18</xref>). Paraterga less evidently rounded laterally even in ♀, lateral edges mostly subparallel in ♂ (<xref ref-type="fig" rid="F4">Figs 15, 18</xref>), incisions being visible. Metatergal sculpture typical, rather superficial, with three transverse rows of setiferous, polygonal bosses (<xref ref-type="fig" rid="F4">Figs 15, 18</xref>). Tergal setae very short, usually retained at least on collum and/or metatergum 19 (<xref ref-type="fig" rid="F4">Figs 15, 16, 18</xref>).</p><p>Gonopod telopodite (<xref ref-type="fig" rid="F5">Figs 20–23</xref>) much stouter; endomere (<bold>en</bold>) slightly longer than exomere (<bold>ex</bold>), beset with long, bacilliform setae nearly throughout, usually supplied with an evident spine (<bold>s</bold>) or tooth mesally, as well as a usually somewhat less prominent pulvillus near base; <bold>ex</bold> often not so strongly unciform apically, often with an additional lateral tooth in distal part.</p><fig id="F4" position="float" orientation="portrait"><label>Figures 14–19.</label><caption><p><italic><tp:taxon-name>Nipponesmus minor</tp:taxon-name></italic> <bold>sp. n.</bold>, ♂ paratype from Jialuohu. <bold>14</bold> habitus, lateral view <bold>15–17</bold> anterior portion of body, dorsal, lateral and ventral views, respectively <bold>18, 19</bold> posterior portion of body, dorsal and ventral views, respectively. Photographed not to scale.</p></caption><graphic xmlns:xlink="http://www.w3.org/1999/xlink" xlink:href="ZooKeys-093-009-g004.jpg" position="float" orientation="portrait" xlink:type="simple"/></fig><fig id="F5" position="float" orientation="portrait"><label>Figures 20–23.</label><caption><p>Left gonopods of <italic><tp:taxon-name>Nipponesmus minor</tp:taxon-name></italic> sp. n., ♂ paratypes from Mei-Feng (<bold>20, 21</bold>) and Jialuohu (<bold>22, 23</bold>), mesal, lateral, mesal and lateral views, respectively. Scale bar: 0.2 mm.</p></caption><graphic xmlns:xlink="http://www.w3.org/1999/xlink" xlink:href="ZooKeys-093-009-g005.jpg" position="float" orientation="portrait" xlink:type="simple"/></fig></tp:treatment-sec><tp:treatment-sec sec-type="Remarks"><title>Remarks.</title><p>This species is not so widely distributed in Taiwan. Allopatry is prevailing, as it is only at Mei-Feng that both the congeners co-occur (<xref ref-type="fig" rid="F6">Map 1</xref>). However, <italic><tp:taxon-name>Nipponesmus minor</tp:taxon-name></italic> sp. n. quite often lives even syntopically together with <italic><tp:taxon-name>Epanerchodus orientalis</tp:taxon-name></italic> (see below).</p><fig id="F6" position="float" orientation="portrait"><label>Map 1.</label><caption><p>Distribution of <italic><tp:taxon-name>Nipponesmus</tp:taxon-name></italic> species in Taiwan. Borderlines show borders between the counties. <italic><tp:taxon-name>Nipponesmus minor</tp:taxon-name></italic> sp. n.: filled red triangles; <italic><tp:taxon-name>Nipponesmus shirinensis</tp:taxon-name></italic>: filled black circles.</p></caption><graphic xmlns:xlink="http://www.w3.org/1999/xlink" xlink:href="ZooKeys-093-009-g006.jpg" position="float" orientation="portrait" xlink:type="simple"/></fig><p>A study of the ample material representing not only the type species <italic><tp:taxon-name>Nipponesmus shirinensis</tp:taxon-name></italic>, but also the above new congener from Taiwan allows for the identity of <italic><tp:taxon-name>Nipponesmus</tp:taxon-name></italic> Chamberlin &amp; Wang, 1953 to finally become clarified.</p><p>This genus has hitherto remained enigmatic, originally described too poorly (<xref ref-type="bibr" rid="B1">Chamberlin and Wang 1953</xref>) to shed any significant light on its affinities. It was only based on the gonopod conformation of the beautifully described <italic><tp:taxon-name>Nipponesmus tangonis</tp:taxon-name></italic> (Murakami, 1973), a species from Honshu, Japan definitely most similar to <italic><tp:taxon-name>Nipponesmus shirinensis</tp:taxon-name></italic>, that <xref ref-type="bibr" rid="B6">Golovatch (1991)</xref> suggested the relationships of <italic><tp:taxon-name>Nipponesmus</tp:taxon-name></italic> as a genus possibly somewhat intermediate between <italic><tp:taxon-name>Schizoturanius</tp:taxon-name></italic> Verhoeff, 1931 and <italic><tp:taxon-name>Epanerchodus</tp:taxon-name></italic> Attems, 1901.</p><p>In <italic><tp:taxon-name>Nipponesmus shirinensis</tp:taxon-name></italic>, the gonopod telopodite (<xref ref-type="fig" rid="F3">Figs 11–13</xref>) is indeed biramous only distally, being divided into subequally prominent endo- and exomere. Furthermore, the endomere (<bold>en</bold>) is beset with a characteristically bacilliform trichome, whereas the exomere (<bold>ex</bold>) is simple. The seminal groove runs mostly mesally to recurve neatly between <bold>ex</bold> and <bold>en</bold> and then to debauch somewhat basally into a prominent hairy pulvillus which is also beset with the same peculiar trichome, and is devoid of an accessory seminal chamber. The same general pattern is observed both in <italic><tp:taxon-name>Nipponesmus tangonis</tp:taxon-name></italic> and <italic><tp:taxon-name>Nipponesmus minor</tp:taxon-name></italic> (<xref ref-type="fig" rid="F5">Figs 20–23</xref>). What we term here as endomere is the branch which <xref ref-type="bibr" rid="B16">Murakami (1973)</xref> erroneously referred to as solenomere in his <italic><tp:taxon-name>Nipponesmus tangonis</tp:taxon-name></italic>. Yet it can hardly be called such, because the seminal groove ends somewhat basally of it and thus fails to support it at all. This is where one of the basic distinctions between <italic><tp:taxon-name>Nipponesmus</tp:taxon-name></italic> <!--PageBreak-->and <italic><tp:taxon-name>Schizoturanius</tp:taxon-name></italic> seems to lie, because in <italic><tp:taxon-name>Schizoturanius</tp:taxon-name></italic> the recurvature point of the seminal groove between both distal branches <bold>ex</bold> and <bold>en</bold> is about level to the pulvillus (<xref ref-type="bibr" rid="B5">Golovatch 1979</xref>). So we can speak in this case about a true solenomere. In addition, in <italic><tp:taxon-name>Schizoturanius</tp:taxon-name></italic> an accessory seminal chamber, however small, is present. Another characteristic feature of <italic><tp:taxon-name>Nipponesmus</tp:taxon-name></italic> vis-à-vis not only <italic><tp:taxon-name>Schizoturanius</tp:taxon-name></italic>, but also all other genera of <tp:taxon-name>Polydesmidae</tp:taxon-name> is an abundant bacilliform trichome on the endomere. Although a similar trichome is known to occur in some European <italic><tp:taxon-name>Polydesmus</tp:taxon-name></italic> species as well, it is always located either on the exomere or on a solenomere. These three apomorphies distinguish <italic><tp:taxon-name>Nipponesmus</tp:taxon-name></italic> from the obviously most similar <italic><tp:taxon-name>Schizoturanius</tp:taxon-name></italic>, a genus encompassing several species in Central Asia, Siberia and the southern part of the Eastern European Plain (<xref ref-type="bibr" rid="B5">Golovatch 1979</xref>, <xref ref-type="bibr" rid="B6">1991</xref>).</p><p>As regards Golovatch’s (1991) placement of <italic><tp:taxon-name>Nipponesmus</tp:taxon-name></italic> also near <italic><tp:taxon-name>Epanerchodus</tp:taxon-name></italic>, following <xref ref-type="bibr" rid="B9">Hoffman (1980)</xref> who had synonymized these genera, this idea is false, as they appear to show too many profound differences in gonopod structure. Thus, in <italic><tp:taxon-name>Epanerchodus</tp:taxon-name></italic> the endomere is mostly absent, rarely present as only a rudimentary structure, while the seminal groove after the recurvature point still makes a long way basad to debauch into a prominent, simple-haired, accessory seminal chamber placed at the bottom of a profound parabasal cavity in the telopodite (see also below). Based on the gonopod conformation of one of the new Taiwanese species (see below), <italic><tp:taxon-name>Usbekodesmus</tp:taxon-name></italic> Lohmander, 1932, differing from <italic><tp:taxon-name>Epanerchodu</tp:taxon-name></italic>s only in a somewhat better developed exomere, albeit also simple and more or less spiniform, is to be regarded as another junior synonym of <italic><tp:taxon-name>Epanerchodus</tp:taxon-name></italic>, syn. n. Arguments for synonymizing both these genera have long been put forth (<xref ref-type="bibr" rid="B4">Geoffroy and Golovatch 2004</xref>), but until now no formal synonymy has been advanced.</p><p>This results in the following new formal transfers: <italic><tp:taxon-name>Epanerchodus redikorzevi</tp:taxon-name></italic> (Lohmander, 1932), from Uzbekistan, Tajikistan and Afghanistan, <italic><tp:taxon-name>Epanerchodus swatensis</tp:taxon-name></italic> (Golovatch, 1991), from Swat Province, northern Pakistan, <italic><tp:taxon-name>Epanerchodus varius</tp:taxon-name></italic> (Geoffroy &amp; Golovatch, 2004), from Hubei Province, southern China, as well as the Nepalese <italic><tp:taxon-name>Epanerchodus anachoretus</tp:taxon-name></italic> (Golovatch, 1986), <italic><tp:taxon-name>Epanerchodus buddhis</tp:taxon-name></italic> (Golovatch, 1986), <italic><tp:taxon-name>Epanerchodus occultus</tp:taxon-name></italic> (Golovatch, 1986), <italic><tp:taxon-name>Epanerchodus sacer</tp:taxon-name></italic> (Golovatch, 1987), <italic><tp:taxon-name>Epanerchodus theocraticus</tp:taxon-name></italic> (Golovatch, 1990) and <italic><tp:taxon-name>Epanerchodus theosophicus</tp:taxon-name></italic> (Golovatch, 1986), all comb. n. ex <italic><tp:taxon-name>Usbekodesmus</tp:taxon-name></italic>.</p><p>The following key can serve to separate all three currently known species of <italic><tp:taxon-name>Nipponesmus</tp:taxon-name></italic>.</p></tp:treatment-sec><tp:treatment-sec><!--Section generated to contain objects referenced in tp:taxon-treatment.--><fig id="F3" position="float" orientation="portrait"><label>Figures 10–13.</label><caption><p><italic><tp:taxon-name>Nipponesmus shirinensis</tp:taxon-name></italic> Chamberlin &amp; Wang, 1953, ♂ from Sitou. <bold>10</bold> leg 9 <bold>11, 12</bold> right gonopod, lateral and mesal views, respectively <bold>13</bold> distal part of gonopod telopodite, enlarged, mesal view. Scale bar: 0.5 mm (<bold>10–12</bold>) and 0.25 mm (<bold>13</bold>). See text for explanation of labels.</p></caption><graphic xmlns:xlink="http://www.w3.org/1999/xlink" xlink:href="ZooKeys-093-009-g003.jpg" position="float" orientation="portrait" xlink:type="simple"/></fig></tp:treatment-sec><ref-list><ref id="B1"><mixed-citation xmlns:xlink="http://www.w3.org/1999/xlink" xlink:type="simple"><person-group><name name-style="western"><surname>Chamberlin</surname><given-names>RV</given-names></name><name name-style="western"><surname>Wang</surname><given-names>YM</given-names></name></person-group> (<year>1953</year>)<article-title> Records of millipeds (Diplopoda) from Japan and other oriental areas, with descriptions of new genera and species.</article-title><source>American Museum Novitates</source><volume>1621</volume>:<fpage>1</fpage>-<lpage>13</lpage>.</mixed-citation></ref><ref id="B6"><mixed-citation xmlns:xlink="http://www.w3.org/1999/xlink" xlink:type="simple"><person-group><name name-style="western"><surname>Golovatch</surname><given-names>SI</given-names></name></person-group> (<year>1991</year>)<article-title> The millipede family Polydesmidae in Southeast Asia, with notes on phylogeny.</article-title><source>Steenstrupia</source><volume>17</volume> (<issue>4</issue>):<fpage>141</fpage>-<lpage>159</lpage>.<!--PageBreak--></mixed-citation></ref><ref id="B16"><mixed-citation xmlns:xlink="http://www.w3.org/1999/xlink" xlink:type="simple"><person-group><name name-style="western"><surname>Murakami</surname><given-names>Y</given-names></name></person-group> (<year>1973</year>)<article-title> Two new species of polydesmid millipeds from western Honshu, Japan.</article-title><source>Annotationes Zoologicae Japonenses</source><volume>44</volume> (<issue>4</issue>):<fpage>253</fpage>-<lpage>258</lpage>.</mixed-citation></ref><ref id="B5"><mixed-citation xmlns:xlink="http://www.w3.org/1999/xlink" xlink:type="simple"><person-group><name name-style="western"><surname>Golovatch</surname><given-names>SI</given-names></name></person-group> (<year>1979</year>)<article-title> The composition and zoogeographical connections of the fauna of Diplopoda of Middle Asia. Communication 1</article-title>. <source>Zoologicheskiy Zhurnal</source><volume>58</volume>(<issue>7</issue>): <fpage>987</fpage>–<lpage>1001</lpage>. [in Russian, English summary]</mixed-citation></ref><ref id="B9"><mixed-citation xmlns:xlink="http://www.w3.org/1999/xlink" xlink:type="simple"><person-group><name name-style="western"><surname>Hoffman</surname><given-names>RL</given-names></name></person-group> (<year>1980</year>)<source> Classification of the Diplopoda</source>. <publisher-name>Muséum d’histoire naturelle</publisher-name>, <publisher-loc>Genève</publisher-loc>, <lpage>237</lpage> pp. [for 1979]</mixed-citation></ref><ref id="B4"><mixed-citation xmlns:xlink="http://www.w3.org/1999/xlink" xlink:type="simple"><person-group><name name-style="western"><surname>Geoffroy</surname><given-names>JJ</given-names></name><name name-style="western"><surname>Golovatch</surname><given-names>SI</given-names></name></person-group> (<year>2004</year>)<article-title> Some polydesmidan millipedes from caves in southern China (Diplopoda: Polydesmida), with descriptions of four new species</article-title>. <source>Arthropoda Selecta</source><volume>13</volume>(<issue>1/2</issue>): <fpage>19</fpage>–<lpage>28</lpage>.</mixed-citation></ref></ref-list></tp:taxon-treatment>
