# Supplementary material for: The millipede family Polydesmidae in Taiwan, with descriptions of five new species (Polydesmida, Diplopoda)
Source: Zookeys. 2011 Apr 29;(93):9–42. doi: 10.3897/zookeys.93.1167 (PMC3095181; doi:10.3897/zookeys.93.1167)
Supplement: XML Treatment for Epanerchodus orientalis [file zookeys.93.1167-treatment3.xml]

<!DOCTYPE tp:taxon-treatment
  PUBLIC "-//TaxonX//DTD Taxonomic Treatment Publishing DTD v0 20100105//EN" "tax-treatment-NSO.dtd">
<tp:taxon-treatment xmlns:tp="http://www.plazi.org/taxpub"><tp:treatment-meta><mixed-citation publication-type="journal"><person-group><name><surname>Golovatch</surname><given-names>Sergei I.</given-names></name><name><surname>Mikhaljova</surname><given-names>Elena V.</given-names></name><name><surname>Chang</surname><given-names>Hsueh-Wen</given-names></name></person-group><article-title>
                The millipede family Polydesmidae in Taiwan, with descriptions of five new species (Polydesmida, Diplopoda)
                </article-title><source>Zookeys</source><day>29</day><month>4</month><year>2011</year><volume>2011</volume><issue>93</issue><fpage>9</fpage><lpage>42</lpage><pub-id pub-id-type="doi">10.3897/zookeys.93.1167</pub-id></mixed-citation></tp:treatment-meta><tp:nomenclature><tp:taxon-name>
                        <tp:taxon-name-part taxon-name-part-type="genus">Epanerchodus</tp:taxon-name-part>
                        <tp:taxon-name-part taxon-name-part-type="species">orientalis</tp:taxon-name-part>
                    		<object-id xmlns:xlink="http://www.w3.org/1999/xlink" xlink:type="simple">http://species-id.net/wiki/Epanerchodus_orientalis</object-id>
                    </tp:taxon-name><tp:taxon-authority>Attems, 1901</tp:taxon-authority><xref ref-type="fig" rid="F7">Figs 24</xref><xref ref-type="fig" rid="F8"/><xref ref-type="fig" rid="F9">36</xref><tp:nomenclature-citation-list><tp:nomenclature-citation><tp:taxon-name>Epanerchodus orientalis orientalis</tp:taxon-name><comment> – <xref ref-type="bibr" rid="B22">Wang 1956</xref>: 155 (R); <xref ref-type="bibr" rid="B24">Wang 1963</xref>: 91 (R)</comment></tp:nomenclature-citation><tp:nomenclature-citation><tp:taxon-name>Epanerchodus orientalis takakuwai</tp:taxon-name><comment> – <xref ref-type="bibr" rid="B23">Wang 1958</xref>: 341 (R)</comment></tp:nomenclature-citation></tp:nomenclature-citation-list></tp:nomenclature><tp:treatment-sec sec-type="NB"><title>NB:</title><p>Complete catalogue information referring to this species can be found in <xref ref-type="bibr" rid="B14">Murakami (1969)</xref></p></tp:treatment-sec><tp:treatment-sec sec-type="Material examined"><title>Material examined:</title><p>10 ♂ (TFRI), 1 ♂ (NMNS-6557-001), 1 ♀ (NSYSU), 2 ♂ (MNHN JC 333), Taiwan, Taichung County, Shengguang, 25.04.2003; 2 ♀ (TFRI), same locality, 26.03.2003; 1 ♀ (TFRI), same locality, 24.09.2002; 4 ♂ (TFRI), 1 ♂ (NMNS-6557-002), same locality, 24.07.2003, all leg. W.C. Yeh; 2 ♂, 1 ♀ (TFRI), 2 ♂, 1 ♀ (IBSS), Ilan County, Fushan, 23.03.2003; 2 ♀ (NMNS-6557-003), same locality, 18.05.2001; 5 ♂, 1 ♀ (TFRI), same locality, 19.06.2001; 1 ♂ (TFRI), same locality, without date, all leg. J.T. Chao; 1 ♂ (ZMUM), same locality, 20.11.2001, leg. S.S. Lu; 52 ♂, 17 ♀, 4 fragm. (TFRI), 2 ♂ (ZMUC), 2 ♂ (NSYSU), Ilan County, Tatong Township, near Lakes Jialuohu, ca 2,250 m, 4.06.2003; 1 ♀ fragm. (TFRI), same locality, 28.04.2003; 8 ♂, 6 ♀ (TFRI), same locality, 20.06.2002; 1 ♂ (ZMUM), same locality, 25.04.2003; 1 ♂ (TFRI), same locality, 23.07.2002, all leg. Y.M. Chen; 1 ♀ (NSYSU), Taitung County, Yanping Township, Yanping Forest road, ca. 1,250 m, 3.06.2003, leg. M.H. Hsu; 2 ♂ (NSYSU), Hualien County, Fongbin Township, Guangfong Highway, ca 300 m, 6.05.2009; 1 ♀ (NSYSU), same County, Shoufang Township, ca. 230 m a.s.l., 5.05.2009, all leg. M.H. Shu; 2 ♀ (NMNS-6557-004), Pingtung County, Chaozhou Township, Si-Lin, 1.06.1999, leg. ?; 1 ♀ (NMNS-6557-005), Kaohsiung County, Taoyuan, Provincial Road No. 20, near 142.5 km road-sign, 3.09.2009, leg. C.Y. Huang.</p></tp:treatment-sec><tp:treatment-sec sec-type="Diagnosis"><title>Diagnosis:</title><p>Differs from the other <italic><tp:taxon-name>Epanerchodus</tp:taxon-name></italic> species known from Taiwan in the variable, mostly medium size, coupled with the caudal corner of most of the paraterga being pointed, and in the gonopod telopodite being relatively slender, complex, highly variable in shape and armature (see also Key below).</p></tp:treatment-sec><tp:treatment-sec sec-type="Redescription"><title>Redescription:</title><p>Length of both sexes ca 11–19 mm; width of pro- and metazona varying between specimens from 0.8–1.8 to 1.2–3.0 mm, respectively. Usually ♂♂ somewhat smaller than ♀♀. Coloration in alcohol from uniformly pallid (faded?) to light (reddish- to grey-) brown; in the latter case, venter and legs light grey to yellow (<xref ref-type="fig" rid="F7">Figs 24</xref>–<xref ref-type="fig" rid="F8">31</xref>). Body with 20 segments. Tegument mainly dull, at most slightly shining, <!--PageBreak--><!--PageBreak-->texture very delicately alveolate. Labrum, frons and vertex densely pilose; epicranial suture clear but thin; no ridges above antennal sockets; isthmus between antennae considerably broader than diameter of antennal socket (<xref ref-type="fig" rid="F8">Fig. 29</xref>). Antennae long and only slightly clavate (<xref ref-type="fig" rid="F7">Figs 24, 25</xref>, <xref ref-type="fig" rid="F8">28</xref>), reaching behind end (♂) or midway (♀) of segment 4 dorsally; antennomere 3 longest, 5th highest (<xref ref-type="fig" rid="F7">Figs 25</xref>, <xref ref-type="fig" rid="F8">28</xref>); antennomeres 5 and 6 each with a small, compact, distodorsal group of bacilliform sensilla; antennomere 7 with a minute dorsoparabasal cone and a distodorsal group of microscopic sensilla.</p><p>In width, either collum ≤ segment 2 = 3 &lt; 4 &lt; head = 5(6)-15(16), or segment 2 = 3 &lt; collum &lt; head = 4 &lt; 5–15(16) (both sexes), thereafter body gradually tapering towards telson. Paraterga strongly developed, starting from collum, subhorizontal, set high but always lying slightly below a faintly convex dorsum; front shoulders and caudal edge nearly straight on several postcollum metaterga, caudal corner always pointed. Collum (<xref ref-type="fig" rid="F8">Fig. 28</xref>) nearly regularly elliptical, with an incision near caudal corner and three transverse rows of setae (6+6, 4+4 and 3+3). Starting from segment 5, paraterga extending increasingly beyond rear tergal contour, mostly subspiniform (<xref ref-type="fig" rid="F7">Figs 25</xref>–<xref ref-type="fig" rid="F8">28</xref>). Starting from segment 2, all poreless segments with three, all pore-bearing ones with four, small but evident incisions, each usually bearing a small seta on top at lateral margin. Pore formula normal, ozopores evident, dorsal, located in front of 4th indentation. Metatergal sculpture typical, rather well developed, with three transverse rows of setiferous, polygonal bosses (<xref ref-type="fig" rid="F7">Figs 25</xref>–<xref ref-type="fig" rid="F8">28</xref>). Tergal setae short, mostly retained, a little longer only on collum and in rear row on metatergum 19 (<xref ref-type="fig" rid="F7">Figs 25, 27</xref>). Stricture between pro- and metazona rather obscure, wide, smooth and polished. Limbus very thin, microdenticulate. Pleurosternal carinae absent. Epiproct rather short, conical (<xref ref-type="fig" rid="F8">Fig. 31</xref>), preapical papillae evident. Hypoproct semi-circular; caudal, paramedian, setiferous papillae evident and well-separated.</p><p>Sterna without modifications (<xref ref-type="fig" rid="F8">Figs 29, 31</xref>), densely setose. Epigynal ridge very low, regularly rounded. Legs long and slender (<xref ref-type="fig" rid="F8">Figs 28, 29</xref>), ca 1.8–1.9 (♂) or 1.2–1.3 (♀) times as long as midbody height; ♂ legs evidently enlarged, prefemora only slightly swollen dorsally, femora ventro-parabasally with shorter bifid setae replaced by sphaerotrichomes in remaining parts of femora, as well as on entire postfemora, tibiae and tarsi.</p><p>Gonopods (<xref ref-type="fig" rid="F9">Figs 32–36</xref>) with large, subquadrate, medially fused coxae carrying a few long setae ventrally. Telopodite stout to rather slender, subfalcate, prefemoral (densely setose) portion one-third to half as long as entire telopodite; seminal groove running mesally over much of its extent, only distally moving frontally to recurve first laterad and then mesad, squeezing neatly between a simple, more or less rudimentary to completely reduced exomere (<bold>ex</bold>) and a more complex, branching and always well-developed endomere (<bold>en</bold>), then groove continuing to a considerable extent basad to end into a large accessory seminal chamber lying near base of a prominent excavation, the latter carrying an evident hairy pulvillus; <bold>en</bold> often but not alwayswith a strong mesal process (<bold>s</bold>), either slenderer and simple or larger and more complex in shape, as well as usually with a distinct, often again branching, laterobasal outgrowth (<bold>p</bold>); distal remainder of <bold>en</bold> elongate, often branching and enlarged, sometimes fringed with short setae or spines<!--PageBreak--><!--PageBreak-->.</p><fig id="F7" position="float" orientation="portrait"><label>Figures 24–27.</label><caption><p><italic><tp:taxon-name>Epanerchodus orientalis</tp:taxon-name></italic> Attems, 1901, ♂ from Fushan. <bold>24</bold> habitus, lateral view <bold>25</bold> anterior portion of body, subdorsal view <bold>26</bold> middle portion of body, dorsal view <bold>27</bold> posterior portion of body, dorsal view. Photographed not to scale.</p></caption><graphic xmlns:xlink="http://www.w3.org/1999/xlink" xlink:href="ZooKeys-093-009-g007.jpg" position="float" orientation="portrait" xlink:type="simple"/></fig><fig id="F8" position="float" orientation="portrait"><label>Figures 28–31.</label><caption><p><italic><tp:taxon-name>Epanerchodus orientalis</tp:taxon-name></italic> Attems, 1901, ♂ from Jialuohu. <bold>28, 29</bold> anterior portion of body, dorsal and ventral views, respectively <bold>30</bold> middle portion of body, lateral view <bold>31</bold> posterior portion of body, ventral view. Photographed not to scale.</p></caption><graphic xmlns:xlink="http://www.w3.org/1999/xlink" xlink:href="ZooKeys-093-009-g008.jpg" position="float" orientation="portrait" xlink:type="simple"/></fig><fig id="F9" position="float" orientation="portrait"><label>Figures 32–36.</label><caption><p>Right gonopods of <italic><tp:taxon-name>Epanerchodus orientalis</tp:taxon-name></italic> Attems, 1901, ♂♂ from Shengguang (<bold>32</bold>), Jialuohu (<bold>33–35</bold>) and Guangfong Highway (<bold>36</bold>), mesal, lateral, mesal, sublateral and submesal views, respectively. Scale bar: 0.1 mm.</p></caption><graphic xmlns:xlink="http://www.w3.org/1999/xlink" xlink:href="ZooKeys-093-009-g009.jpg" position="float" orientation="portrait" xlink:type="simple"/></fig></tp:treatment-sec><tp:treatment-sec sec-type="Remarks"><title>Remarks.</title><p>This species seems to be the most widespread and variable among congeners. It has heretofore been accepted as being split into two nominal subspecies: <italic><tp:taxon-name>Epanerchodus orientalis orientalis</tp:taxon-name></italic> and <italic><tp:taxon-name>Epanerchodus orientalis takakuwai</tp:taxon-name></italic> Verhoeff, 1913, but, given a similarly profound variation range in body size and shape, and, especially, in gonopod structure as observed in Japan alone, the subspecific status of <italic>takakuwai</italic> has long been questioned (e.g. <xref ref-type="bibr" rid="B13">Miyosi 1959</xref>, <xref ref-type="bibr" rid="B14">Murakami 1969</xref>, <xref ref-type="bibr" rid="B19">Nishikawa and Murakami 1993</xref>). <xref ref-type="bibr" rid="B17">Murakami (1993)</xref>, in the latest checklist of the Japanese Diplopoda, treats <italic><tp:taxon-name>Epanerchodus orientalis</tp:taxon-name></italic> without subspecies. Moreover, numerous samples from Hokkaido, Honshu and Shikoku, Japan, reveal that variation in gonopod conformation appears to be purely individual, failing to demonstrate any meaningful geographical patterns (<xref ref-type="bibr" rid="B19">Nishikawa and Murakami 1993</xref>). The same concerns the available samples from Taiwan. So we formalize here the long suspected synonymy: <italic><tp:taxon-name>Epanerchodus orientalis orientalis</tp:taxon-name></italic> Attems, 1901 = <italic><tp:taxon-name>Epanerchodus orientalis takakuwai</tp:taxon-name></italic> Verhoeff, 1913, syn. n.</p><p>It is noteworthy that, formally, <italic><tp:taxon-name>Epanerchodus orientalis</tp:taxon-name></italic> fails to occur in southernmost Japan, i.e. on Kyushu Island and in the Ryukyus (<xref ref-type="bibr" rid="B19">Nishikawa and Murakami 1993</xref>, <xref ref-type="bibr" rid="B18">Nakamura and Korsós 2010</xref>), to reappear further south only in Taiwan. In northern Honshu, Japan, it is known to reach 26 mm in length and 3.4 mm in width, with the collum being slightly broader than the head (<xref ref-type="bibr" rid="B14">Murakami 1969</xref>). In Taiwan, as proven by our study of several abundant syntopic samples, the animals tend to be smaller, the collum is invariably narrower than the head, while rather often the gonopods are totally devoid of both an exomere remnant and process <bold>s</bold>, frequently with the distal, longest part of their endomere being slender, not expanded.</p><p>Looking at such a profound variation as observed in a number of peripheral and gonopod characters in <italic><tp:taxon-name>Epanerchodus orientalis</tp:taxon-name></italic>, one cannot ignore several further nominal congeners described from Japan, including Kyushu, in which the gonopods look especially similar to those of <italic><tp:taxon-name>Epanerchodus orientalis</tp:taxon-name></italic>: <italic><tp:taxon-name>Epanerchodus inferus</tp:taxon-name></italic> Verhoeff, 1941, <italic><tp:taxon-name>Epanerchodus lobatus</tp:taxon-name></italic> Verhoeff, 1941, <italic><tp:taxon-name>Epanerchodus satoi</tp:taxon-name></italic> Takakuwa, 1954, <italic><tp:taxon-name>Epanerchodus tenuis</tp:taxon-name></italic> Takakuwa, 1954, <italic><tp:taxon-name>Epanerchodus aculeatus</tp:taxon-name></italic> Miyosi, 1954, <italic><tp:taxon-name>Epanerchodus etoi</tp:taxon-name></italic> Miyosi, 1955, <italic><tp:taxon-name>Epanerchodus chichibensis</tp:taxon-name></italic> Haga, in <xref ref-type="bibr" rid="B21">Takashima and Haga 1956</xref>, <italic><tp:taxon-name>Epanerchodus yoshidai</tp:taxon-name></italic> Haga, in <xref ref-type="bibr" rid="B21">Takashima and Haga 1956</xref>, <italic><tp:taxon-name>Epanerchodus lacteus</tp:taxon-name></italic> Shinohara, 1958, etc. (e.g. <xref ref-type="bibr" rid="B21">Takashima and Haga 1956</xref>, <xref ref-type="bibr" rid="B20">Shinohara 1958</xref>, <xref ref-type="bibr" rid="B13">Miyosi 1959</xref>). We suspect that some of them might well prove to represent junior synonyms of <italic><tp:taxon-name>Epanerchodus orientalis</tp:taxon-name></italic>. Only future in-depth biological observations and such genetic investigations as bar-coding of such particularly similar forms can shed light on their true identities and statuses, because polymorphic variation has long been known in <italic><tp:taxon-name>Epanerchodus</tp:taxon-name></italic>. Thus, <italic><tp:taxon-name>Epanerchodus polymorphus</tp:taxon-name></italic> Mikhaljova &amp; Golovatch, 1981, widespread in the southern part of the Russian Far East and in northern Korea, shows two morphologically distinct morphs both in gonopod and peripheral structure in males, but a complete, overlapping range of the same somatic characters in females. Both male morphs invariably co-occur syntopically and either mates with any female variety (<xref ref-type="bibr" rid="B12">Mikhaljova and Golovatch 1981</xref>, <xref ref-type="bibr" rid="B11">Mikhaljova 2004</xref>). A similar situation is found in the nominate species <italic><tp:taxon-name>Epanerchodus acuticlivus</tp:taxon-name></italic> Murakami, 1970 and <italic><tp:taxon-name>Epanerchodus aster</tp:taxon-name></italic> Murakami, 1970, both described from the same cave in Shikoku, Japan. <xref ref-type="bibr" rid="B15">Murakami (1970)</xref> explicitly admitted that they were very close, with their females being indistinguishable, while the males showed small but stable differences in gonopod telopodite armature.</p><p><!--PageBreak-->Based on the great variation observed in the populations of <italic><tp:taxon-name>Epanerchodus orientalis</tp:taxon-name></italic> in Japan and, especially, Taiwan, the statuses of <italic><tp:taxon-name>Epanerchodus polymorphus</tp:taxon-name></italic>, <italic><tp:taxon-name>Epanerchodus acuticlivus</tp:taxon-name></italic> and <italic><tp:taxon-name>Epanerchodus aster</tp:taxon-name></italic> as further congeners highly similar to <italic><tp:taxon-name>Epanerchodus orientalis</tp:taxon-name></italic> are likewise to be questioned, as at least some of them might also prove to be the latter’s junior synonyms. Yet no formal synonymies are advanced here as obviously being too premature at this purely descriptive taxonomic stage.<!--PageBreak--></p><p>That not all of the congeners similar in gonopod structure to <italic><tp:taxon-name>Epanerchodus orientalis</tp:taxon-name></italic> are synonyms of the latter is proven at least by <italic><tp:taxon-name>Epanerchodus koreanus</tp:taxon-name></italic> Verhoeff, 1937, a species common throughout Korea, in Kyushu, Japan and in the southern Russian Far East. At least in Russia, it often occurs syntopically together with <italic><tp:taxon-name>Epanerchodus polymorphus</tp:taxon-name></italic>. Yet <italic><tp:taxon-name>Epanerchodus koreanus</tp:taxon-name></italic>, despite its minor variations in gonopod conformation, is easily recognizable even superficially through its much wider paraterga (3.3–3.8 versus 2.6–3.0 mm); in addition, these species never mate (<xref ref-type="bibr" rid="B11">Mikhaljova 2004</xref>). As another proof to the above statement may also serve <italic><tp:taxon-name>Epanerchodus pinguis</tp:taxon-name></italic> sp. n., described below and representing still one more congener quite similar in gonopod structure to <italic><tp:taxon-name>Epanerchodus orientalis</tp:taxon-name></italic>. In Taiwan, both are at least partly sympatric, but <italic><tp:taxon-name>Epanerchodus pinguis</tp:taxon-name></italic> sp. n. differs markedly enough in a number of peripheral and gonopod characters to warrant recognition of a distinct species (see below).</p><p>In other words, several, but definitely not all, of the nominate species of <italic><tp:taxon-name>Epanerchodus</tp:taxon-name></italic> that show their gonopods particularly similar in structure to those of <italic><tp:taxon-name>Epanerchodus orientalis</tp:taxon-name></italic> are jeopardized as potential junior synonyms of the latter species.</p><p>In Taiwan, <italic><tp:taxon-name>Epanerchodus orientalis</tp:taxon-name></italic> occurs in various habitats ranging from lowlands to the mid-montane belt (up to 1,250 m a.s.l.) all over the island (<xref ref-type="fig" rid="F12">Map 2</xref>).</p></tp:treatment-sec><tp:treatment-sec><!--Section generated to contain objects referenced in tp:taxon-treatment.--><fig id="F12" position="float" orientation="portrait"><label>Map 2.</label><caption><p>Distribution of <italic><tp:taxon-name>Epanerchodus</tp:taxon-name></italic> species in Taiwan. Borderlines show borders between the counties. <italic><tp:taxon-name>Epanerchodus bispinosus</tp:taxon-name></italic> sp. n.: empty black circle; <italic><tp:taxon-name>Epanerchodus curtigonopus</tp:taxon-name></italic> sp. n.: blue cross; <italic><tp:taxon-name>Epanerchodus flagellifer</tp:taxon-name></italic> sp. n.: filled green triangles; <italic><tp:taxon-name>Epanerchodus orientalis</tp:taxon-name></italic>: filled grey squares; <italic><tp:taxon-name>Epanerchodus pinguis</tp:taxon-name></italic> sp. n.: filled red circle.</p></caption><graphic xmlns:xlink="http://www.w3.org/1999/xlink" xlink:href="ZooKeys-093-009-g012.jpg" position="float" orientation="portrait" xlink:type="simple"/></fig></tp:treatment-sec><ref-list><ref id="B22"><mixed-citation xmlns:xlink="http://www.w3.org/1999/xlink" xlink:type="simple"><person-group><name name-style="western"><surname>Wang</surname><given-names>Y-HM</given-names></name></person-group> (<year>1956</year>)<article-title> Serica 1e: Records of myriapods on Formosa with description of new species (2).</article-title><source>Quarterly Journal of the Taiwan Museum</source><volume>9</volume> (<issue>2</issue>):<fpage>155</fpage>-<lpage>159</lpage>.</mixed-citation></ref><ref id="B24"><mixed-citation xmlns:xlink="http://www.w3.org/1999/xlink" xlink:type="simple"><person-group><name name-style="western"><surname>Wang</surname><given-names>Y-HM</given-names></name></person-group> (<year>1963</year>)<article-title> Serica 1q: Millipedes and centipedes of Quemoy, Fukien Province and Taiwan Island, Botel Tobago (Lan Yu), Taiwan Province and of Singapore.</article-title><source>Quarterly Journal of the Taiwan Museum</source><volume>16</volume> (<issue>1–2</issue>):<fpage>89</fpage>-<lpage>96</lpage>.</mixed-citation></ref><ref id="B23"><mixed-citation xmlns:xlink="http://www.w3.org/1999/xlink" xlink:type="simple"><person-group><name name-style="western"><surname>Wang</surname><given-names>Y-HM</given-names></name></person-group> (<year>1958</year>)<article-title> Serica 1i: On Diplopoda from Taiwan with a new strongylosomids.</article-title><source>Quarterly Journal of the Taiwan Museum</source><volume>11</volume> (<issue>3–4</issue>):<fpage>340</fpage>-<lpage>344</lpage>.</mixed-citation></ref><ref id="B14"><mixed-citation xmlns:xlink="http://www.w3.org/1999/xlink" xlink:type="simple"><person-group><name name-style="western"><surname>Murakami</surname><given-names>Y</given-names></name></person-group> (<year>1969</year>)<article-title> Myriapods found in limestone caves of northern Honshu, Japan.</article-title><source>Bulletin of the National Science Museum</source><volume>12</volume> (<issue>3</issue>):<fpage>557</fpage>-<lpage>582</lpage>.</mixed-citation></ref><ref id="B13"><mixed-citation xmlns:xlink="http://www.w3.org/1999/xlink" xlink:type="simple"><person-group><name name-style="western"><surname>Miyosi</surname><given-names>Y</given-names></name></person-group> (<year>1959</year>)<source> Über japanische Diplopoden</source>. <publisher-name>Arachnological Society of East Asia</publisher-name>, <publisher-loc>Osaka</publisher-loc>, Special Number, <lpage>244</lpage> pp. [in Japanese]</mixed-citation></ref><ref id="B19"><mixed-citation xmlns:xlink="http://www.w3.org/1999/xlink" xlink:type="simple"><person-group><name name-style="western"><surname>Nishikawa</surname><given-names>Y</given-names></name><name name-style="western"><surname>Murakami</surname><given-names>Y</given-names></name></person-group> (<year>1993</year>)<article-title> Distributional records on Japanese millipeds (II)</article-title>. <source>Faculty of Letters Review of Otemon Gakuin University</source><volume>27</volume>: <fpage>261</fpage>–<lpage>275</lpage>. [in Japanese]</mixed-citation></ref><ref id="B17"><mixed-citation xmlns:xlink="http://www.w3.org/1999/xlink" xlink:type="simple"><person-group><name name-style="western"><surname>Murakami</surname><given-names>Y</given-names></name></person-group> (<year>1993</year>)<source> Diplopoda, Pauropoda, Symphyla. A list of Japanese species. Invertebrates 1</source>. <publisher-name>Shizen-Kankyô-Kenkyû Center. Environmental Agency Japan</publisher-name>, <publisher-loc>Tokyo</publisher-loc>: <fpage>95</fpage>–<lpage>106</lpage>. [in Japanese]</mixed-citation></ref><ref id="B18"><mixed-citation xmlns:xlink="http://www.w3.org/1999/xlink" xlink:type="simple"><person-group><name name-style="western"><surname>Nakamura</surname><given-names>Y</given-names></name><name name-style="western"><surname>Korsós</surname><given-names>Z</given-names></name></person-group> (<year>2010</year>)<article-title> Distribution and diversity of millipedes of the Ryukyu Archipelago, with the Senkaku and Daito island groups: A literature review (Arthropoda: Diplopoda).</article-title><source>Acta Arachnologica</source><volume>59</volume> (<issue>2</issue>):<fpage>73</fpage>-<lpage>86</lpage>.</mixed-citation></ref><ref id="B21"><mixed-citation xmlns:xlink="http://www.w3.org/1999/xlink" xlink:type="simple"><person-group><name name-style="western"><surname>Takashima</surname><given-names>H</given-names></name><name name-style="western"><surname>Haga</surname><given-names>A</given-names></name></person-group> (<year>1956</year>)<article-title> A contribution towards the Japanese cave-dwelling species of the class Diplopoda</article-title>. <source>Miscellaneous Reports of Yamashina’s Institute of Ornithology and Zoology</source><volume>1</volume>: <fpage>329</fpage>–<lpage>343</lpage>. [in Japanese]</mixed-citation></ref><ref id="B20"><mixed-citation xmlns:xlink="http://www.w3.org/1999/xlink" xlink:type="simple"><person-group><name name-style="western"><surname>Shinohara</surname><given-names>K</given-names></name></person-group> (<year>1958</year>)<article-title> Polydesmoidea millipeds from Chichibu</article-title>. <source>Bulletin of the Chichibu Museum of Natural History</source><volume>8</volume>: <fpage>19</fpage>–<lpage>24</lpage>. [in Japanese, with English abstract]</mixed-citation></ref><ref id="B12"><mixed-citation xmlns:xlink="http://www.w3.org/1999/xlink" xlink:type="simple"><person-group><name name-style="western"><surname>Mikhaljova</surname><given-names>EV</given-names></name><name name-style="western"><surname>Golovatch</surname><given-names>SI</given-names></name></person-group> (<year>1981</year>)<article-title> Polymorphism in a new species of <italic>Epanerchodus</italic> (Diplopoda, Polydesmidae) from the USSR Far East</article-title>. <source>Zoologicheskiy Zhurnal</source><volume>60</volume>(<issue>8</issue>): <fpage>1183</fpage>–<lpage>1189</lpage>. [in Russian, English summary]</mixed-citation></ref><ref id="B11"><mixed-citation xmlns:xlink="http://www.w3.org/1999/xlink" xlink:type="simple"><person-group><name name-style="western"><surname>Mikhaljova</surname><given-names>EV</given-names></name></person-group> (<year>2004</year>)<source> The millipedes of the Asian part of Russia</source>. <publisher-name>Pensoft</publisher-name>, <publisher-loc>Sofia–Moscow</publisher-loc>, <lpage>292</lpage> pp.</mixed-citation></ref><ref id="B15"><mixed-citation xmlns:xlink="http://www.w3.org/1999/xlink" xlink:type="simple"><person-group><name name-style="western"><surname>Murakami</surname><given-names>Y</given-names></name></person-group> (<year>1970</year>)<article-title> More new species of <italic>Epanerchodus</italic> (Diplopoda, Polydesmidae) found in limestone caves in eastern Shikoku, Japan.</article-title><source>Annotationes Zoologicae Japonenses</source><volume>43</volume> (<issue>2</issue>):<fpage>151</fpage>-<lpage>157</lpage>.</mixed-citation></ref></ref-list></tp:taxon-treatment>
