# Supplementary material for: The millipede family Polydesmidae in Taiwan, with descriptions of five new species (Polydesmida, Diplopoda)
Source: Zookeys. 2011 Apr 29;(93):9–42. doi: 10.3897/zookeys.93.1167 (PMC3095181; doi:10.3897/zookeys.93.1167)
Supplement: XML Treatment for Epanerchodus pinguis [file zookeys.93.1167-treatment4.xml]

<!DOCTYPE tp:taxon-treatment
  PUBLIC "-//TaxonX//DTD Taxonomic Treatment Publishing DTD v0 20100105//EN" "tax-treatment-NSO.dtd">
<tp:taxon-treatment xmlns:tp="http://www.plazi.org/taxpub"><tp:treatment-meta><mixed-citation publication-type="journal"><person-group><name><surname>Golovatch</surname><given-names>Sergei I.</given-names></name><name><surname>Mikhaljova</surname><given-names>Elena V.</given-names></name><name><surname>Chang</surname><given-names>Hsueh-Wen</given-names></name></person-group><article-title>
                The millipede family Polydesmidae in Taiwan, with descriptions of five new species (Polydesmida, Diplopoda)
                </article-title><source>Zookeys</source><day>29</day><month>4</month><year>2011</year><volume>2011</volume><issue>93</issue><fpage>9</fpage><lpage>42</lpage><pub-id pub-id-type="doi">10.3897/zookeys.93.1167</pub-id></mixed-citation></tp:treatment-meta><tp:nomenclature><tp:taxon-name>
                        <tp:taxon-name-part taxon-name-part-type="genus">Epanerchodus</tp:taxon-name-part>
                        <tp:taxon-name-part taxon-name-part-type="species">pinguis</tp:taxon-name-part>
                    		<object-id xmlns:xlink="http://www.w3.org/1999/xlink" xlink:type="simple">urn:lsid:zoobank.org:act:B0E8A6F1-335A-4961-9876-0328480D6D47</object-id>
												<object-id xmlns:xlink="http://www.w3.org/1999/xlink" xlink:type="simple">http://species-id.net/wiki/Epanerchodus_pinguis</object-id>
                    </tp:taxon-name><tp:taxon-status xmlns:xlink="http://www.w3.org/1999/xlink" xlink:type="simple">sp. n.</tp:taxon-status><xref ref-type="fig" rid="F10">Figs 37</xref><xref ref-type="fig" rid="F11">44</xref></tp:nomenclature><tp:treatment-sec sec-type="Type material"><title>Type material:</title><p>Holotype ♂ (head missing) (NMNS-6558-001), Taiwan, Nantou County, Huisun timber land, 15.04.2002, leg. S.H. Wu. Paratype ♂ (NMNS-6558-002), same locality, 24.03.1998, leg. S.H. Wu.</p></tp:treatment-sec><tp:treatment-sec sec-type="Name"><title>Name:</title><p>To emphasize the stout gonopod telopodite.</p></tp:treatment-sec><tp:treatment-sec sec-type="Diagnosis"><title>Diagnosis:</title><p>Differs from the other <italic><tp:taxon-name>Epanerchodus</tp:taxon-name></italic> species, in particular from the apparently especially similar <italic><tp:taxon-name>Epanerchodus orientalis</tp:taxon-name></italic>, in the mostly square, broader and slightly upturned paraterga, coupled with the gonopod showing an unusually densely setose coxa and a remarkably stout telopodite (see also Key below).</p></tp:treatment-sec><tp:treatment-sec sec-type="Description"><title>Description:</title><p>Length ca 16 (paratype) or 20 mm (holotype); width of midbody pro- and metazona 1.5 and 2.9 mm (paratype) or 1.5 and 3.0 mm (holotype), respectively. Coloration in alcohol uniformly light red-brown to red-brown; venter and legs yellowish (<xref ref-type="fig" rid="F10">Figs 37–39</xref>).</p><p>All characters as in <italic><tp:taxon-name>Epanerchodus orientalis</tp:taxon-name></italic> except as follows.</p><p>Antennae rather long, slender, only slightly clavate, reaching behind segment 3 dorsally; antennomere 3 longest, clearly longer than highest 5th; antennomeres 5 and 6 each with an evident, compact, distodorsal group of bacilliform sensilla; antennomere 7 with a minute dorsoparabasal cone and a distodorsal group of microscopic sensilla.</p><p>In width, collum &lt; head ≤ segment 2 ≤ 3 &lt; 4 &lt; = 5–16, thereafter body gradually tapering towards telson (<xref ref-type="fig" rid="F10">Fig. 39</xref>). Paraterga strongly developed, starting from collum, slightly upturned, set high, mostly level to a very faintly convex dorsum, slightly below <!--PageBreak--><!--PageBreak-->dorsum only on collum and segment 2; paraterga on collum small, subtriangular, a small lateral incision in front of a narrowly rounded caudal corner; front shoulders drawn forward only paraterga 2 and 3, straight and subrectangular on paraterga 4, onward straight but directed increasingly caudolaterad; caudal edge nearly straight on paraterga 2–7, thereafter caudal corner increasingly acutangular, nearly always narrowly rounded, only on segment 19 spiniform and nearly pointed, mostly lying nearly level to rear tergal contour until segment 15, onward extending increasingly beyond it (<xref ref-type="fig" rid="F10">Figs 37–39</xref>). Paraterga<!--PageBreak--><!--PageBreak--> 2 with 3–4 small lateral incisions, all following poreless segments with three, all pore-bearing ones with four, small but evident incisions, each usually bearing a small seta on top at lateral margin. Metatergal sculpture typical, rather obliterate, with three indistinct transverse rows of setiferous, polygonal bosses (<xref ref-type="fig" rid="F10">Figs 37–39</xref>). Tergal setae very short, mostly retained, a little longer only on collum and in rear row on metatergum 19 (<xref ref-type="fig" rid="F10">Figs 37, 39</xref>). Stricture between pro- and metazona wide and smooth. Limbus very thin, microdenticulate. Epiproct rather short, conical (<xref ref-type="fig" rid="F10">Fig. 39</xref>), preapical papillae prominent. Hypoproct semi-circular; caudal, paramedian, setiferous papillae evident and well-separated.</p><p>Sterna without modifications, very densely setose (<xref ref-type="fig" rid="F10">Figs 40, 41</xref>). Legs long and slender, evidently enlarged (<xref ref-type="fig" rid="F11">Figs 42</xref>), ca 1.6–1.7 times as long as midbody height, prefemora not swollen dorsally, acropodite (femur+postfemur+tibia+tarsus) with sphaerotrichomes ventrally (<xref ref-type="fig" rid="F11">Fig. 42</xref>).</p><p>Gonopods (<xref ref-type="fig" rid="F10">Figs 40</xref>, <xref ref-type="fig" rid="F11">43, 44</xref>) with large, subquadrate, medially fused coxae carrying numerous long setae ventromedially. Telopodite mostly hidden inside gonocoel, unusually stout, subfalcate, prefemoral (densely setose) portion about half as long as entire telopodite; endomere (<bold>en</bold>) short, simple, with a subapical knob laterally and a rounded tip, as well as with two subunciform processes (<bold>s</bold> and <bold>p</bold>); hairy pulvillus very evident, exomere totally suppressed.</p><fig id="F10" position="float" orientation="portrait"><label>Figures 37–41.</label><caption><p><italic><tp:taxon-name>Epanerchodus pinguis</tp:taxon-name></italic> sp. n., ♂ paratype. <bold>37, 40</bold> anterior portion of body, dorsal and ventral views, respectively; <bold>38</bold>, middle portion of body, dorsal view <bold>39, 41</bold> posterior portion of body, dorsal and ventral views, respectively. Photographed not to scale.</p></caption><graphic xmlns:xlink="http://www.w3.org/1999/xlink" xlink:href="ZooKeys-093-009-g010.jpg" position="float" orientation="portrait" xlink:type="simple"/></fig><fig id="F11" position="float" orientation="portrait"><label>Figures 42–44.</label><caption><p><italic><tp:taxon-name>Epanerchodus pinguis</tp:taxon-name></italic> sp. n., holotype. <bold>42</bold> leg 9 <bold>43, 44</bold> right gonopod, mesal and lateral views, respectively. Scale bar: 0.2 mm.</p></caption><graphic xmlns:xlink="http://www.w3.org/1999/xlink" xlink:href="ZooKeys-093-009-g011.jpg" position="float" orientation="portrait" xlink:type="simple"/></fig><fig id="F12" position="float" orientation="portrait"><label>Map 2.</label><caption><p>Distribution of <italic><tp:taxon-name>Epanerchodus</tp:taxon-name></italic> species in Taiwan. Borderlines show borders between the counties. <italic><tp:taxon-name>Epanerchodus bispinosus</tp:taxon-name></italic> sp. n.: empty black circle; <italic><tp:taxon-name>Epanerchodus curtigonopus</tp:taxon-name></italic> sp. n.: blue cross; <italic><tp:taxon-name>Epanerchodus flagellifer</tp:taxon-name></italic> sp. n.: filled green triangles; <italic><tp:taxon-name>Epanerchodus orientalis</tp:taxon-name></italic>: filled grey squares; <italic><tp:taxon-name>Epanerchodus pinguis</tp:taxon-name></italic> sp. n.: filled red circle.</p></caption><graphic xmlns:xlink="http://www.w3.org/1999/xlink" xlink:href="ZooKeys-093-009-g012.jpg" position="float" orientation="portrait" xlink:type="simple"/></fig></tp:treatment-sec><tp:treatment-sec sec-type="Remarks"><title>Remarks.</title><p>This species is apparently very local in distribution (<xref ref-type="fig" rid="F12">Map 2</xref>) and seems to be allopatric with <italic><tp:taxon-name>Epanerchodus orientalis</tp:taxon-name></italic>.</p></tp:treatment-sec></tp:taxon-treatment>
