# Supplementary material for: The millipede family Polydesmidae in Taiwan, with descriptions of five new species (Polydesmida, Diplopoda)
Source: Zookeys. 2011 Apr 29;(93):9–42. doi: 10.3897/zookeys.93.1167 (PMC3095181; doi:10.3897/zookeys.93.1167)
Supplement: XML Treatment for Epanerchodus bispinosus [file zookeys.93.1167-treatment5.xml]

<!DOCTYPE tp:taxon-treatment
  PUBLIC "-//TaxonX//DTD Taxonomic Treatment Publishing DTD v0 20100105//EN" "tax-treatment-NSO.dtd">
<tp:taxon-treatment xmlns:tp="http://www.plazi.org/taxpub"><tp:treatment-meta><mixed-citation publication-type="journal"><person-group><name><surname>Golovatch</surname><given-names>Sergei I.</given-names></name><name><surname>Mikhaljova</surname><given-names>Elena V.</given-names></name><name><surname>Chang</surname><given-names>Hsueh-Wen</given-names></name></person-group><article-title>
                The millipede family Polydesmidae in Taiwan, with descriptions of five new species (Polydesmida, Diplopoda)
                </article-title><source>Zookeys</source><day>29</day><month>4</month><year>2011</year><volume>2011</volume><issue>93</issue><fpage>9</fpage><lpage>42</lpage><pub-id pub-id-type="doi">10.3897/zookeys.93.1167</pub-id></mixed-citation></tp:treatment-meta><tp:nomenclature><tp:taxon-name>
                        <tp:taxon-name-part taxon-name-part-type="genus">Epanerchodus</tp:taxon-name-part>
                        <tp:taxon-name-part taxon-name-part-type="species">bispinosus</tp:taxon-name-part>
                    		<object-id xmlns:xlink="http://www.w3.org/1999/xlink" xlink:type="simple">urn:lsid:zoobank.org:act:5944975E-495B-4578-8145-779D40B9C80A</object-id>
												<object-id xmlns:xlink="http://www.w3.org/1999/xlink" xlink:type="simple">http://species-id.net/wiki/Epanerchodus_bispinosus</object-id>
                    </tp:taxon-name><tp:taxon-status xmlns:xlink="http://www.w3.org/1999/xlink" xlink:type="simple">sp. n.</tp:taxon-status><xref ref-type="fig" rid="F13">Figs 45</xref><xref ref-type="fig" rid="F14">53</xref></tp:nomenclature><tp:treatment-sec sec-type="Type material"><title>Type material:</title><p>Holotype ♂ (NMNS-6559-001), Taiwan, Nantou County, Ren-ai Township, Mei-Feng, 15.04.2002, leg. S.H. Wu. Paratypes: 3 ♂, 1 ♂ fragm., 4 ♀, 1 ♀ juv. (NMNS-6559-002), 1 ♂, 1 ♀ (ZMUM), 1 ♂ (without head), 1 ♀ (ZMUC), 1 ♂ fragm., 1 ♀ (MNHN JC 334), 1 ♂ (TFRI), 1 ♂ (NSYSU), same locality, together with holotype.</p></tp:treatment-sec><tp:treatment-sec sec-type="Name"><title>Name:</title><p>To emphasize the distal half of the gonopod telopodite being like two long spines.</p></tp:treatment-sec><tp:treatment-sec sec-type="Diagnosis"><title>Diagnosis:</title><p>Due to the presence of a strong and spiniform exomere, this new species joins the few congeners hitherto referred to the erstwhile genus <italic><tp:taxon-name>Usbekodesmus</tp:taxon-name></italic> (see above the synonymy with <italic><tp:taxon-name>Epanerchodus</tp:taxon-name></italic>), but differs in the distal half of the gonopod telopodite being represented by only two spiniform branches showing no additional outgrowths (see also Key below).</p></tp:treatment-sec><tp:treatment-sec sec-type="Description"><title>Description:</title><p>Length of both sexes ca 8–11 mm; width of pro- and metazona varying between specimens from 0.8–1.3 to 1.1–1.7 mm, respectively. Holotype ca 9 mm long, and 0.8 and 1.1 mm wide on pro- and metazona, respectively. Coloration in alcohol from pallid to uniformly light grey, yellow or very light red-brown, sometimes head faintly marbled light red-brown; venter and legs yellowish to greyish (<xref ref-type="fig" rid="F13">Figs 45–49</xref>).</p><p><!--PageBreak--><!--PageBreak-->All characters as in <italic><tp:taxon-name>Epanerchodus orientalis</tp:taxon-name></italic> except as follows.</p><p>Antennae rather long and evidently clavate, reaching behind end (♂) or midway (♀) of segment 3 dorsally; antennomere 3 longest, considerably longer than a relatively stout, yet highest, 5th (<xref ref-type="fig" rid="F13">Figs 45</xref>); antennomeres 5 and 6 each with a small, compact, distodorsal group of bacilliform sensilla; antennomere 7 with a minute dorsoparabasal cone and a distodorsal group of microscopic sensilla.</p><p>In width, collum &lt; segment 2 = 3 &lt; 4 &lt; head = 5–15 (<xref ref-type="fig" rid="F13">Fig. 46</xref>), thereafter body gradually tapering towards telson (♂, ♀) (<xref ref-type="fig" rid="F13">Fig. 48</xref>). Paraterga moderately developed, starting from collum, set high but invariably lying slightly below a faintly convex dorsum; paraterga on collum small, subtriangular, with a small lateral incision in front of a rounded caudal corner; front shoulders drawn forward and slightly convex only paraterga 2–4, thereafter straight, increasingly well rounded and directed increasingly caudolaterad; caudal corner on pataterga 2–5 subrectangular and narrowly rounded, starting from 6th increasingly acutangular and beak-shaped, starting from segment 9 first faintly and then extending increasingly beyond rear tergal contour (<xref ref-type="fig" rid="F13">Figs 45–48</xref>). All poreless segments with three, all pore-bearing ones with four, small but evident incisions, each usually bearing a small seta on top at lateral margin. Metatergal sculpture typical, moderately developed, with three indistinct transverse rows of setiferous, polygonal bosses (<xref ref-type="fig" rid="F13">Figs 46–48</xref>). Tergal setae very short, mostly retained, a little longer only on collum and in rear row on metatergum 19. Stricture<!--PageBreak--> between pro- and metazona wide and smooth. Limbus very thin, microdenticulate. Epiproct rather short, conical (<xref ref-type="fig" rid="F13">Fig. 48</xref>), only slightly bent ventrad, preapical papillae evident. Hypoproct semi-circular; caudal, paramedian, setiferous papillae evident and well-separated.</p><p>Sterna without modifications, very densely setose. Legs rather short, slender, in ♂ evidently enlarged (<xref ref-type="fig" rid="F13">Figs 45</xref>), ca 1.5–1.6 (♂) or 1.1–1.2 times (♀) as long as midbody height, ♂ prefemora not swollen dorsally, together with femora beset with bifid setae ventrally, acropodite (postfemur+tibia+tarsus) with sphaerotrichomes ventrally (<xref ref-type="fig" rid="F14">Fig. 51</xref>).</p><p>Gonopods (<xref ref-type="fig" rid="F13">Figs 50</xref>, <xref ref-type="fig" rid="F14">52, 53</xref>) with large, subquadrate, medially fused coxae carrying only a few long setae ventrally. Telopodite slender and simple, prefemoral portion relatively short, exomere (<bold>ex</bold>) spiniform, endomere (<bold>en</bold>) only a little longer than <bold>ex</bold>, apex bent unciform mesally, devoid of any outgrowths near base; hairy pulvillus evident.</p><fig id="F13" position="float" orientation="portrait"><label>Figures 45–50.</label><caption><p><italic><tp:taxon-name>Epanerchodus bispinosus</tp:taxon-name></italic> sp. n., ♂ paratype. <bold>45</bold> habitus, lateral view <bold>46</bold> anterior portion of body, dorsal view <bold>47</bold> middle portion of body, dorsal view <bold>48, 49</bold> posterior portion of body, dorsal and ventral views, respectively <bold>50</bold> gonopods, lateral view. Photographed not to scale.</p></caption><graphic xmlns:xlink="http://www.w3.org/1999/xlink" xlink:href="ZooKeys-093-009-g013.jpg" position="float" orientation="portrait" xlink:type="simple"/></fig><fig id="F14" position="float" orientation="portrait"><label>Figures 51–53.</label><caption><p><italic><tp:taxon-name>Epanerchodus bispinosus</tp:taxon-name></italic> sp. n., ♂ paratype. <bold>51</bold> leg 9 <bold>52, 53</bold> left gonopod, submesal and sublateral views, respectively. Scale bar: 0.4 mm (<bold>51</bold>) and 0.2 mm (<bold>52, 53</bold>).</p></caption><graphic xmlns:xlink="http://www.w3.org/1999/xlink" xlink:href="ZooKeys-093-009-g014.jpg" position="float" orientation="portrait" xlink:type="simple"/></fig></tp:treatment-sec><tp:treatment-sec sec-type="Remarks"><title>Remarks.</title><p>This species is remarkable in showing an exomere, albeit usual and spiniform, almost as long as a particularly simple endomere. This condition nicely bridges the weak distinction which has hitherto remained to formally keep <italic><tp:taxon-name>Usbekodesmus</tp:taxon-name></italic> and <italic><tp:taxon-name>Epanerchodus</tp:taxon-name></italic> as independent genera (<xref ref-type="bibr" rid="B4">Geoffroy and Golovatch 2004</xref>), with the gonopod structure in <italic><tp:taxon-name>Epanerchodus bispinosus</tp:taxon-name></italic> sp. n. providing the final evidence to formally synonymize these genera (see also above).</p><p><italic><tp:taxon-name>Epanerchodus bispinosus</tp:taxon-name></italic> sp. n. in Taiwan is apparently very local in distribution, having been encountered only at a single locality (<xref ref-type="fig" rid="F12">Map 2</xref>).</p></tp:treatment-sec><tp:treatment-sec><!--Section generated to contain objects referenced in tp:taxon-treatment.--><fig id="F12" position="float" orientation="portrait"><label>Map 2.</label><caption><p>Distribution of <italic><tp:taxon-name>Epanerchodus</tp:taxon-name></italic> species in Taiwan. Borderlines show borders between the counties. <italic><tp:taxon-name>Epanerchodus bispinosus</tp:taxon-name></italic> sp. n.: empty black circle; <italic><tp:taxon-name>Epanerchodus curtigonopus</tp:taxon-name></italic> sp. n.: blue cross; <italic><tp:taxon-name>Epanerchodus flagellifer</tp:taxon-name></italic> sp. n.: filled green triangles; <italic><tp:taxon-name>Epanerchodus orientalis</tp:taxon-name></italic>: filled grey squares; <italic><tp:taxon-name>Epanerchodus pinguis</tp:taxon-name></italic> sp. n.: filled red circle.</p></caption><graphic xmlns:xlink="http://www.w3.org/1999/xlink" xlink:href="ZooKeys-093-009-g012.jpg" position="float" orientation="portrait" xlink:type="simple"/></fig></tp:treatment-sec><ref-list><ref id="B4"><mixed-citation xmlns:xlink="http://www.w3.org/1999/xlink" xlink:type="simple"><person-group><name name-style="western"><surname>Geoffroy</surname><given-names>JJ</given-names></name><name name-style="western"><surname>Golovatch</surname><given-names>SI</given-names></name></person-group> (<year>2004</year>)<article-title> Some polydesmidan millipedes from caves in southern China (Diplopoda: Polydesmida), with descriptions of four new species</article-title>. <source>Arthropoda Selecta</source><volume>13</volume>(<issue>1/2</issue>): <fpage>19</fpage>–<lpage>28</lpage>.</mixed-citation></ref></ref-list></tp:taxon-treatment>
