# Supplementary material for: The millipede family Polydesmidae in Taiwan, with descriptions of five new species (Polydesmida, Diplopoda)
Source: Zookeys. 2011 Apr 29;(93):9–42. doi: 10.3897/zookeys.93.1167 (PMC3095181; doi:10.3897/zookeys.93.1167)
Supplement: XML Treatment for Epanerchodus curtigonopus [file zookeys.93.1167-treatment6.xml]

<!DOCTYPE tp:taxon-treatment
  PUBLIC "-//TaxonX//DTD Taxonomic Treatment Publishing DTD v0 20100105//EN" "tax-treatment-NSO.dtd">
<tp:taxon-treatment xmlns:tp="http://www.plazi.org/taxpub"><tp:treatment-meta><mixed-citation publication-type="journal"><person-group><name><surname>Golovatch</surname><given-names>Sergei I.</given-names></name><name><surname>Mikhaljova</surname><given-names>Elena V.</given-names></name><name><surname>Chang</surname><given-names>Hsueh-Wen</given-names></name></person-group><article-title>
                The millipede family Polydesmidae in Taiwan, with descriptions of five new species (Polydesmida, Diplopoda)
                </article-title><source>Zookeys</source><day>29</day><month>4</month><year>2011</year><volume>2011</volume><issue>93</issue><fpage>9</fpage><lpage>42</lpage><pub-id pub-id-type="doi">10.3897/zookeys.93.1167</pub-id></mixed-citation></tp:treatment-meta><tp:nomenclature><tp:taxon-name>
                        <tp:taxon-name-part taxon-name-part-type="genus">Epanerchodus</tp:taxon-name-part>
                        <tp:taxon-name-part taxon-name-part-type="species">curtigonopus</tp:taxon-name-part>
												<object-id xmlns:xlink="http://www.w3.org/1999/xlink" xlink:type="simple">urn:lsid:zoobank.org:act:CBDF0100-0AEF-4D12-B88A-3A59119AD5C0</object-id>
                    		<object-id xmlns:xlink="http://www.w3.org/1999/xlink" xlink:type="simple">http://species-id.net/wiki/Epanerchodus_curtigonopus</object-id>
                    </tp:taxon-name><tp:taxon-status xmlns:xlink="http://www.w3.org/1999/xlink" xlink:type="simple">sp. n.</tp:taxon-status><xref ref-type="fig" rid="F15">Figs 54</xref><xref ref-type="fig" rid="F16">60</xref></tp:nomenclature><tp:treatment-sec sec-type="Type material"><title>Type material:</title><p>Holotype ♂ (NMNS-6560-001), Taiwan, Nantou County, Ren-ai Township, Mei-Feng, 15.10.2001, leg. S.H. Wu.</p></tp:treatment-sec><tp:treatment-sec sec-type="Name"><title>Name:</title><p>To emphasize the remarkably short gonopod telopodite.</p></tp:treatment-sec><tp:treatment-sec sec-type="Diagnosis"><title>Diagnosis:</title><p>Differs from other <italic><tp:taxon-name>Epanerchodus</tp:taxon-name></italic> species in the distal half of the gonopod telopodite being particularly stout, with the endomere represented only by a short spine supplied with a similarly short spine at its base (see also Key below). This new species seems to be particularly similar to <italic><tp:taxon-name>Epanerchodus pinguis</tp:taxon-name></italic> sp. n. in sharing the gonopod which shows a densely setose coxa and a very stout telopodite (apparently, both being synapomorphies), but differs in the entire leg telopodites (prefemur+femur+postfemur+tibia+tarsus) being supplied with sphaerotrichomes ventrally, and the endomere and its basal process rudimentary and spiniform.</p></tp:treatment-sec><tp:treatment-sec sec-type="Description"><title>Description:</title><p>Length ca 15 mm; width of pro- and metazona 1.3 and 2.5 mm, respectively. Coloration in alcohol pallid.</p><p>Superficially, also very similar to <italic><tp:taxon-name>Epanerchodus pinguis</tp:taxon-name></italic> sp. n., except as follows.</p><p>In width, collum &lt; head &lt; segment 2 = 3 &lt; 4 &lt; 5 &lt; 6–15 (<xref ref-type="fig" rid="F15">Figs 54</xref>), thereafter body gradually tapering towards telson (<xref ref-type="fig" rid="F15">Fig. 55</xref>). Paraterga strongly developed, starting <!--PageBreak--><!--PageBreak-->from collum, set high, subhorizontal to very faintly upturned, lying slightly below dorsum only on collum and segment 2; mid-dorsum invariably extremely faintly convex, nearly flat; front shoulders mostly straight, drawn forward only on paraterga 2 and 3, thereafter directed increasingly caudolaterad and increasingly well rounded anterolaterally; caudal corner on paraterga 3–12 subrectangular and narrowly rounded, starting from 13th increasingly acutangular and evidently extending increasingly beyond rear tergal contour, but nearly pointed and beak-shaped only on segment 19 (<xref ref-type="fig" rid="F15">Figs 54, 55</xref>). Paraterga 2–5 and all following pore-bearing segments with four, following poreless ones with three, small but evident incisions, each usually bearing a small seta on top at lateral margin. Metatergal sculpture typical, moderately developed, with three indistinct transverse rows of setiferous, polygonal bosses (<xref ref-type="fig" rid="F15">Figs 54, 55</xref>). Tergal setae very short, mostly retained, a little longer only on collum and in rear row on metatergum 19. Stricture between pro- and metazona wide and smooth. Limbus very thin, microdenticulate. Epiproct rather short, conical (<xref ref-type="fig" rid="F15">Figs 55, 56</xref>), only slightly bent ventrad, preapical papillae evident. Hypoproct semi-circular; caudal, paramedian, setiferous papillae distinct and well-separated (<xref ref-type="fig" rid="F15">Fig. 56</xref>).</p><p>Sterna without modifications, densely setose. Legs long and rather slender, only slightly enlarged (<xref ref-type="fig" rid="F15">Figs 56, 57</xref>), ca 1.7–1.8 times as long as midbody height, prefemora not swollen dorsally, entire telopodite (prefemur+femur+postfemur+tibia+tarsus) with sphaerotrichomes ventrally (<xref ref-type="fig" rid="F16">Fig. 58</xref>)<!--PageBreak-->.</p><p>Gonopods (<xref ref-type="fig" rid="F15">Figs 57</xref>, <xref ref-type="fig" rid="F16">59, 60</xref>) with large, subquadrate, medially fused coxae carrying numerous setae ventrally. Telopodite especially stout, prefemoral portion relatively prominent, taking up about one-third of telopodite length, endomere (<bold>en</bold>) like a short spine supplied with another, somewhat shorter spine (<bold>p</bold>) near base; both accessory seminal chamber and hairy pulvillus evident.</p><fig id="F15" position="float" orientation="portrait"><label>Figures 54–57.</label><caption><p><italic><tp:taxon-name>Epanerchodus curtigonopus</tp:taxon-name></italic> sp. n., holotype. <bold>54</bold> anterior portion of body, dorsal view <bold>55, 56</bold> posterior portion of body, dorsal and ventral views, respectively <bold>57</bold> middle portion of body (with gonopods), ventral view. Photographed not to scale.</p></caption><graphic xmlns:xlink="http://www.w3.org/1999/xlink" xlink:href="ZooKeys-093-009-g015.jpg" position="float" orientation="portrait" xlink:type="simple"/></fig><fig id="F16" position="float" orientation="portrait"><label>Figures 58–60.</label><caption><p><italic><tp:taxon-name>Epanerchodus curtigonopus</tp:taxon-name></italic> sp. n., holotype. <bold>58</bold> leg 9 <bold>59, 60</bold> left gonopod, dorsomesal and ventrolateral views, respectively. Scale bar: 0.2 mm.</p></caption><graphic xmlns:xlink="http://www.w3.org/1999/xlink" xlink:href="ZooKeys-093-009-g016.jpg" position="float" orientation="portrait" xlink:type="simple"/></fig></tp:treatment-sec><tp:treatment-sec sec-type="Remarks"><title>Remarks.</title><p>This species is remarkable in showing an extremely short, simple, spiniform endomere (<bold>en</bold>), coupled with a single, even more rudimentary process (<bold>p</bold>) at <bold>en</bold> base.</p><p>In Taiwan, <italic><tp:taxon-name>Epanerchodus curtigonopus</tp:taxon-name></italic> sp. n. occurs very locally, having been found only at a single locality (<xref ref-type="fig" rid="F12">Map 2</xref>).</p></tp:treatment-sec><tp:treatment-sec><!--Section generated to contain objects referenced in tp:taxon-treatment.--><fig id="F12" position="float" orientation="portrait"><label>Map 2.</label><caption><p>Distribution of <italic><tp:taxon-name>Epanerchodus</tp:taxon-name></italic> species in Taiwan. Borderlines show borders between the counties. <italic><tp:taxon-name>Epanerchodus bispinosus</tp:taxon-name></italic> sp. n.: empty black circle; <italic><tp:taxon-name>Epanerchodus curtigonopus</tp:taxon-name></italic> sp. n.: blue cross; <italic><tp:taxon-name>Epanerchodus flagellifer</tp:taxon-name></italic> sp. n.: filled green triangles; <italic><tp:taxon-name>Epanerchodus orientalis</tp:taxon-name></italic>: filled grey squares; <italic><tp:taxon-name>Epanerchodus pinguis</tp:taxon-name></italic> sp. n.: filled red circle.</p></caption><graphic xmlns:xlink="http://www.w3.org/1999/xlink" xlink:href="ZooKeys-093-009-g012.jpg" position="float" orientation="portrait" xlink:type="simple"/></fig></tp:treatment-sec></tp:taxon-treatment>
