# Supplementary material for: The millipede family Polydesmidae in Taiwan, with descriptions of five new species (Polydesmida, Diplopoda)
Source: Zookeys. 2011 Apr 29;(93):9–42. doi: 10.3897/zookeys.93.1167 (PMC3095181; doi:10.3897/zookeys.93.1167)
Supplement: XML Treatment for Epanerchodus flagellifer [file zookeys.93.1167-treatment7.xml]

<!DOCTYPE tp:taxon-treatment
  PUBLIC "-//TaxonX//DTD Taxonomic Treatment Publishing DTD v0 20100105//EN" "tax-treatment-NSO.dtd">
<tp:taxon-treatment xmlns:tp="http://www.plazi.org/taxpub"><tp:treatment-meta><mixed-citation publication-type="journal"><person-group><name><surname>Golovatch</surname><given-names>Sergei I.</given-names></name><name><surname>Mikhaljova</surname><given-names>Elena V.</given-names></name><name><surname>Chang</surname><given-names>Hsueh-Wen</given-names></name></person-group><article-title>
                The millipede family Polydesmidae in Taiwan, with descriptions of five new species (Polydesmida, Diplopoda)
                </article-title><source>Zookeys</source><day>29</day><month>4</month><year>2011</year><volume>2011</volume><issue>93</issue><fpage>9</fpage><lpage>42</lpage><pub-id pub-id-type="doi">10.3897/zookeys.93.1167</pub-id></mixed-citation></tp:treatment-meta><tp:nomenclature><tp:taxon-name>
                        <tp:taxon-name-part taxon-name-part-type="genus">Epanerchodus</tp:taxon-name-part>
                        <tp:taxon-name-part taxon-name-part-type="species">flagellifer</tp:taxon-name-part>
                    		<object-id xmlns:xlink="http://www.w3.org/1999/xlink" xlink:type="simple">urn:lsid:zoobank.org:act:35EAB5D4-7E11-496E-8292-4ED5C0676C83</object-id>
												<object-id xmlns:xlink="http://www.w3.org/1999/xlink" xlink:type="simple">http://species-id.net/wiki/Epanerchodus_flagellifer</object-id>
                    </tp:taxon-name><tp:taxon-status xmlns:xlink="http://www.w3.org/1999/xlink" xlink:type="simple">sp. n.</tp:taxon-status><xref ref-type="fig" rid="F17">Figs 61</xref><xref ref-type="fig" rid="F18">68</xref></tp:nomenclature><tp:treatment-sec sec-type="Type material"><title>Type material:</title><p>Holotype ♂ (NMNS-6561-001), Taiwan, Nantou County, Huisun timber land, 24.04.1998, leg. S.H. Wu. Paratypes: 1 ♂ (NMNS-6561-002), same locality, together with holotype; 1 ♂ (NMNS-6561-003), same locality, 04.1998; 1 ♂ (ZMUM), same locality, 25.04.1999; 1 ♂ (TFRI), same locality, 24.04.1999, all leg. S.H. Wu.</p></tp:treatment-sec><tp:treatment-sec sec-type="Name"><title>Name:</title><p>To emphasize the remarkably long, flagelliform distal part of the gonopod telopodite.</p></tp:treatment-sec><tp:treatment-sec sec-type="Diagnosis"><title>Diagnosis:</title><p>Differs from other <italic><tp:taxon-name>Epanerchodus</tp:taxon-name></italic> species in the distal half of the gonopod telopodite being particularly long, flagelliform, coupled with the presence of two rounded teeth at the base of the endomere (see also Key below). From the other congeners known from Taiwan, this new species differs also in the absence of sphaerotrichomes on ♂ legs.</p></tp:treatment-sec><tp:treatment-sec sec-type="Description"><title>Description:</title><p>Length of both sexes ca 8–11 mm; width of pro- and metazona varying between specimens from 0.8–1.0 to 1.4–1.5 mm, respectively. Holotype ca 9 mm long, and 0.9 and 1.4 mm wide on pro- and metazona, respectively. Coloration in alcohol pallid to light grey- to red-brown (<xref ref-type="fig" rid="F17">Figs 61–65</xref>).</p><p>All characters as in <italic><tp:taxon-name>Epanerchodus orientalis</tp:taxon-name></italic> except as follows.</p><p>Antennae rather long and evidently clavate (<xref ref-type="fig" rid="F17">Figs 61, 64</xref>), reaching behind segment 3 dorsally.</p><p>In width, collum &lt; segment 2 &lt; head = 3 = 4 &lt; 5–15(16) (<xref ref-type="fig" rid="F17">Fig. 62</xref>), thereafter body gradually tapering towards telson (<xref ref-type="fig" rid="F17">Fig. 63</xref>). Paraterga well-developed, starting from collum, set high, subhorizontal to very faintly upturned, mostly nearly level to a very faintly convex dorsum, only on collum and segment 2 lying clearly below dorsum; paraterga on collum small, subtriangular, a small lateral incision in front of a rounded caudal corner; front shoulders drawn forward and slightly convex only paraterga 2 and 3, straight on paraterga 4, thereafter increasingly well rounded and directed increasingly caudolaterad; caudal edge straight on segments 2–4, thereafter increasingly bisinuate and acutangular caudolaterally; starting from segment 10, caudal corners extending <!--PageBreak--><!--PageBreak-->increasingly beyond rear tergal contour, spiniform on segments 17–19 (<xref ref-type="fig" rid="F17">Figs 61–65</xref>). All poreless segments with three, all pore-bearing ones with four, small but evident incisions, each usually bearing a small seta on top at lateral margin. Metatergal sculpture typical, moderately developed, with three indistinct transverse rows of setiferous, polygonal bosses (<xref ref-type="fig" rid="F17">Figs 62, 63</xref>). Tergal setae very short, mostly retained, a little longer only on collum and in rear row on metatergum 19. Stricture between pro- and metazona wide and smooth. Limbus very thin, microdenticulate. Epiproct rather short, conical (<xref ref-type="fig" rid="F17">Fig. 65</xref>), only slightly bent ventrad, preapical papillae evident. Hypoproct semi-circular (<xref ref-type="fig" rid="F17">Fig. 65</xref>); caudal, paramedian, setiferous papillae evident and well-separated.</p><p>Sterna without modifications, very densely setose. Legs rather long, slender, only slightly incrassate (<xref ref-type="fig" rid="F17">Figs 61, 64</xref>–<xref ref-type="fig" rid="F18">66</xref>), ca 1.7–1.8 times (♀) as long as midbody height, prefemora not swollen dorsally, sphaerotrichomes missing (<xref ref-type="fig" rid="F18">Fig. 66</xref>).</p><p>Gonopods (<xref ref-type="fig" rid="F18">Figs 67, 68</xref>) with large, subquadrate, medially fused coxae carrying only a few long setae ventrally. Telopodite simple and especially slender, prefemoral portion relatively short, endomere (<bold>en</bold>) flagelliform, with two small dentiform outgrowths at base; hairy pulvillus evident.</p><fig id="F17" position="float" orientation="portrait"><label>Figures 61–65.</label><caption><p><italic><tp:taxon-name>Epanerchodus flagellifer</tp:taxon-name></italic> sp. n., ♂ paratype. <bold>61</bold> habitus, lateral view <bold>62, 64</bold> anterior portion of body, dorsal and ventral views, respectively <bold>63, 65</bold> posterior portion of body, dorsal and ventral views, respectively. Photographed not to scale.</p></caption><graphic xmlns:xlink="http://www.w3.org/1999/xlink" xlink:href="ZooKeys-093-009-g017.jpg" position="float" orientation="portrait" xlink:type="simple"/></fig><fig id="F18" position="float" orientation="portrait"><label>Figures 66–68.</label><caption><p><italic><tp:taxon-name>Epanerchodus flagellifer</tp:taxon-name></italic> sp. n., ♂ paratype. <bold>66</bold> leg 9 <bold>67, 68</bold> left gonopod, mesal and lateral views, respectively. Scale bar: 0.2 mm.</p></caption><graphic xmlns:xlink="http://www.w3.org/1999/xlink" xlink:href="ZooKeys-093-009-g018.jpg" position="float" orientation="portrait" xlink:type="simple"/></fig></tp:treatment-sec><tp:treatment-sec sec-type="Remarks"><title>Remarks.</title><p>This small species is remarkable in showing a particularly long, flagelliform endomere, coupled with only two short outgrowths at its base.</p><p>In Taiwan, <italic><tp:taxon-name>Epanerchodus flagellifer</tp:taxon-name></italic> sp. n. occurs very locally, having been encountered only at a single locality (<xref ref-type="fig" rid="F12">Map 2</xref>)<!--PageBreak-->.</p></tp:treatment-sec><tp:treatment-sec><!--Section generated to contain objects referenced in tp:taxon-treatment.--><fig id="F12" position="float" orientation="portrait"><label>Map 2.</label><caption><p>Distribution of <italic><tp:taxon-name>Epanerchodus</tp:taxon-name></italic> species in Taiwan. Borderlines show borders between the counties. <italic><tp:taxon-name>Epanerchodus bispinosus</tp:taxon-name></italic> sp. n.: empty black circle; <italic><tp:taxon-name>Epanerchodus curtigonopus</tp:taxon-name></italic> sp. n.: blue cross; <italic><tp:taxon-name>Epanerchodus flagellifer</tp:taxon-name></italic> sp. n.: filled green triangles; <italic><tp:taxon-name>Epanerchodus orientalis</tp:taxon-name></italic>: filled grey squares; <italic><tp:taxon-name>Epanerchodus pinguis</tp:taxon-name></italic> sp. n.: filled red circle.</p></caption><graphic xmlns:xlink="http://www.w3.org/1999/xlink" xlink:href="ZooKeys-093-009-g012.jpg" position="float" orientation="portrait" xlink:type="simple"/></fig></tp:treatment-sec></tp:taxon-treatment>
